# Supplementary material for: Changes of Cell Biochemical States Are Revealed in Protein Homomeric Complex Dynamics
Source: Cell. 2018 Nov 15;175(5):1418–1429.e9. doi: 10.1016/j.cell.2018.09.050 (PMC6242466; doi:10.1016/j.cell.2018.09.050)
Supplement: Table S3. Systematic Literature Study of Homodimerization and Protein Activity, Related to Figure 2 [file mmc4.xlsx]

## Sheet: Sheet1
Search: PubMed, search terms: "Dimerization"[Title] AND "Activity"[Title], search date: June 20, 2018
ID	Publication	Selected	Homomer less or more active compared to monomer	Regulated on protein level	Reason for exclusion	Protein name
1	R. Aduri, K. T. Briggs, R. J. Gorelick, and J. P. Marino, “Molecular determinants of HIV-1 NCp7 chaperone activity in maturation of the HIV-1 dimerization initiation site.,” Nucleic Acids Res., vol. 41, no. 4, pp. 2565–2580, Feb. 2013.	No	N/A	N/A	Genome dimerization
2	B. Amati, M. W. Brooks, N. Levy, T. D. Littlewood, G. I. Evan, and H. Land, “Oncogenic activity of the c-Myc protein requires dimerization with Max.,” Cell, vol. 72, no. 2, pp. 233–245, Jan. 1993.	Yes	Less	N/A	N/A	Myc
3	C. Ambrogio, J. Kohler, Z.-W. Zhou, H. Wang, R. Paranal, J. Li, M. Capelletti, C. Caffarra, S. Li, Q. Lv, S. Gondi, J. C. Hunter, J. Lu, R. Chiarle, D. Santamaria, K. D. Westover, and P. A. Janne, “KRAS Dimerization Impacts MEK Inhibitor Sensitivity and Oncogenic Activity of Mutant KRAS.,” Cell, vol. 172, no. 4, p. 857–868.e15, Feb. 2018.	Yes	More	N/A	N/A	KRAS
4	M. Aoki, M. L. Danish, H. Aoki-Ogata, M. Amano, K. Ide, D. Das, Y. Koh, and H. Mitsuya, “Loss of the protease dimerization inhibition activity of tipranavir (TPV) and its association with the acquisition of resistance to TPV by HIV-1.,” J. Virol., vol. 86, no. 24, pp. 13384–13396, Dec. 2012.	Yes	More	N/A	N/A	HIV-1 protease
5	Y. Arao, K. J. Hamilton, L. A. Coons, and K. S. Korach, “Estrogen receptor alpha L543A,L544A mutation changes antagonists to agonists, correlating with the ligand binding domain dimerization associated with DNA binding activity.,” J. Biol. Chem., vol. 288, no. 29, pp. 21105–21116, Jul. 2013.	Yes	More	Yes	N/A	ERalpha
6	M. I. Arnone, M. Zannini, and R. Di Lauro, “The DNA binding activity and the dimerization ability of the thyroid transcription factor I are redox regulated.,” J. Biol. Chem., vol. 270, no. 20, pp. 12048–12055, May 1995.	Yes	More	Yes	N/A	TTF-1
7	D. Arrieta-Baez, L. Dorantes-Alvarez, R. Martinez-Torres, G. Zepeda-Vallejo, M. E. Jaramillo-Flores, A. Ortiz-Moreno, and G. Aparicio-Ozores, “Effect of thermal sterilization on ferulic, coumaric and cinnamic acids: dimerization and antioxidant activity.,” J. Sci. Food Agric., vol. 92, no. 13, pp. 2715–2720, Oct. 2012.	No	N/A	N/A	Organic acid dimerization
8	Y. Bai, S. K. Srivastava, J. H. Chang, J. L. Manley, and L. Tong, “Structural basis for dimerization and activity of human PAPD1, a noncanonical poly(A) polymerase.,” Mol. Cell, vol. 41, no. 3, pp. 311–320, Feb. 2011.	Yes	More	N/A	N/A	PAPD1
9	A. Baljuls, M. Beck, A. Oenel, A. Robubi, R. Kroschewski, M. Hekman, T. Rudel, and U. R. Rapp, “The tumor suppressor DiRas3 forms a complex with H-Ras and C-RAF proteins and regulates localization, dimerization, and kinase activity of C-RAF.,” J. Biol. Chem., vol. 287, no. 27, pp. 23128–23140, Jun. 2012.	No	N/A	N/A	Heteromerization
10	A. Baljuls, R. Mahr, I. Schwarzenau, T. Muller, L. Polzien, M. Hekman, and U. R. Rapp, “Single substitution within the RKTR motif impairs kinase activity but promotes dimerization of RAF kinase.,” J. Biol. Chem., vol. 286, no. 18, pp. 16491–16503, May 2011.	Yes	More	Yes	N/A	RAF
11	O. Barbash, E. K. Lee, and J. A. Diehl, “Phosphorylation-dependent regulation of SCF(Fbx4) dimerization and activity involves a novel component, 14-3-3varepsilon.,” Oncogene, vol. 30, no. 17, pp. 1995–2002, Apr. 2011.	Yes	More	Yes	N/A	Fbx4
12	J. Barrila, S. B. Gabelli, U. Bacha, L. M. Amzel, and E. Freire, “Mutation of Asn28 disrupts the dimerization and enzymatic activity of SARS 3CL(pro) .,” Biochemistry, vol. 49, no. 20, pp. 4308–4317, May 2010.	Yes	More	N/A	N/A	3CL(pro)
13	J. Basbous, C. Arpin, G. Gaudray, M. Piechaczyk, C. Devaux, and J.-M. Mesnard, “The HBZ factor of human T-cell leukemia virus type I dimerizes with transcription factors JunB and c-Jun and modulates their transcriptional activity.,” J. Biol. Chem., vol. 278, no. 44, pp. 43620–43627, Oct. 2003.	No	N/A	N/A	Heteromerization
14	F. Bathe, K. Hahlen, R. Dombi, L. Driller, M. Schliwa, and G. Woehlke, “The complex interplay between the neck and hinge domains in kinesin-1 dimerization and motor activity.,” Mol. Biol. Cell, vol. 16, no. 8, pp. 3529–3537, Aug. 2005.	Yes	More	N/A	N/A	Kinesin-1
15	R. Batra, R. Khayat, and L. Tong, “Molecular mechanism for dimerization to regulate the catalytic activity of human cytomegalovirus protease.,” Nat. Struct. Biol., vol. 8, no. 9, pp. 810–817, Sep. 2001.	Yes	More	N/A	N/A	Cytomegalovirus protease
16	H. Benabdelhak, L. Schmitt, C. Horn, K. Jumel, M. A. Blight, and I. B. Holland, “Positive co-operative activity and dimerization of the isolated ABC ATPase domain of HlyB from Escherichia coli.,” Biochem. J., vol. 386, no. Pt 3, pp. 489–495, Mar. 2005.	Yes	More	N/A	N/A	Escherichia coli HlyB
17	J. M. Benjamin, S. J. Torke, B. Demeler, and T. J. McGarry, “Geminin has dimerization, Cdt1-binding, and destruction domains that are required for biological activity.,” J. Biol. Chem., vol. 279, no. 44, pp. 45957–45968, Oct. 2004.	Yes	More	N/A	N/A	Geminin
18	O. G. Berg, “The influence of macromolecular crowding on thermodynamic activity: solubility and dimerization constants for spherical and dumbbell-shaped molecules in a hard-sphere mixture.,” Biopolymers, vol. 30, no. 11–12, pp. 1027–1037, 1990.	No	N/A	N/A	No information on specific proteins
19	C. Bier, S. K. Knauer, D. Wunsch, L. Kunst, S. Scheiding, M. Kaiser, C. Ottmann, O. H. Kramer, and R. H. Stauber, “Allosteric inhibition of Taspase1’s pathobiological activity by enforced dimerization in vivo.,” FASEB J. Off. Publ. Fed. Am. Soc. Exp. Biol., vol. 26, no. 8, pp. 3421–3429, Aug. 2012.	No	N/A	N/A	Heteromerization
20	M. Biernat, P. Stefanowicz, M. Zimecki, and Z. Szewczuk, “Amino-terminal dimerization of peptides on the solid support. Synthesis and biological activity of the immunosuppressive HLA-DR fragments linked by poly(ethylene glycol)s.,” Bioconjug. Chem., vol. 17, no. 5, pp. 1116–1124, 2006.	No	N/A	N/A	Small peptide dimerization, not protein dimerization
21	K. M. Bocian-Ostrzycka, A. M. Lasica, S. Dunin-Horkawicz, M. J. Grzeszczuk, K. Drabik, A. M. Dobosz, R. Godlewska, E. Nowak, J.-F. Collet, and E. K. Jagusztyn-Krynicka, “Functional and evolutionary analyses of Helicobacter pylori HP0231 (DsbK) protein with strong oxidative and chaperone activity characterized by a highly diverged dimerization domain.,” Front. Microbiol., vol. 6, p. 1065, 2015.	No	N/A	N/A	No clear study of relationship between dimerization and activity
22	W. M. Brieher, A. S. Yap, and B. M. Gumbiner, “Lateral dimerization is required for the homophilic binding activity of C-cadherin.,” J. Cell Biol., vol. 135, no. 2, pp. 487–496, Oct. 1996.	Yes	More	N/A	N/A	C-cadherin
23	F. Bringolf, M. Herren, M. Wyss, B. Vidondo, J. P. Langedijk, A. Zurbriggen, and P. Plattet, “Dimerization Efficiency of Canine Distemper Virus Matrix Protein Regulates Membrane-Budding Activity.,” J. Virol., vol. 91, no. 16, Aug. 2017.	Yes	More	N/A	N/A	Canine distemper virus M protein
24	S. B. Brown, T. C. Dean, and P. Jones, “Catalatic activity of iron(3)-centred catalysts. Role of dimerization in the catalytic action of ferrihaems.,” Biochem. J., vol. 117, no. 4, pp. 741–744, May 1970.	Yes	More	N/A	N/A	Ferrihaem
25	I. Bushlin, A. Gupta, S. D. J. Stockton, L. K. Miller, and L. A. Devi, “Dimerization with cannabinoid receptors allosterically modulates delta opioid receptor activity during neuropathic pain.,” PLoS One, vol. 7, no. 12, p. e49789, 2012.	No	N/A	N/A	Heteromerization
26	K. Cabalzar, C. Pelzer, A. Wolf, G. Lenz, J. Iwaszkiewicz, V. Zoete, S. Hailfinger, and M. Thome, “Monoubiquitination and activity of the paracaspase MALT1 requires glutamate 549 in the dimerization interface.,” PLoS One, vol. 8, no. 8, p. e72051, 2013.	Yes	More	N/A	N/A	Paracaspase
27	F. Cai, T. T. Ngu, H. Kaluarachchi, and D. B. Zamble, “Relationship between the GTPase, metal-binding, and dimerization activities of E. coli HypB.,” J. Biol. Inorg. Chem., vol. 16, no. 6, pp. 857–868, Aug. 2011.	No	N/A	N/A	Dimerization does not modulate activity
28	I. Castanon, S. Von Stetina, J. Kass, and M. K. Baylies, “Dimerization partners determine the activity of the Twist bHLH protein during Drosophila mesoderm development.,” Development, vol. 128, no. 16, pp. 3145–3159, Aug. 2001.	Yes	More	N/A	N/A	Twist
29	S. Cervantes, C. A. Saura, E. Pomares, R. Gonzalez-Duarte, and G. Marfany, “Functional implications of the presenilin dimerization: reconstitution of gamma-secretase activity by assembly of a catalytic site at the dimer interface of two catalytically inactive presenilins.,” J. Biol. Chem., vol. 279, no. 35, pp. 36519–36529, Aug. 2004.	Yes	More	N/A	N/A	Presenilin
30	G. Champier, A. Couvreux, S. Hantz, A. Rametti, M.-C. Mazeron, S. Bouaziz, F. Denis, and S. Alain, “Putative functional domains of human cytomegalovirus pUL56 involved in dimerization and benzimidazole D-ribonucleoside activity.,” Antivir. Ther., vol. 13, no. 5, pp. 643–654, 2008.	No	N/A	N/A	No experimental analysis involved
31	Chao-Ma, N. Nakamura, and M. Hattori, “Chemical modification of oleanene type triterpenes and their inhibitory activity against HIV-1 protease dimerization.,” Chem. Pharm. Bull. (Tokyo)., vol. 48, no. 11, pp. 1681–1688, Nov. 2000.	Yes	More	N/A	N/A	HIV-1 protease
32	J. S. Chappie, S. Acharya, M. Leonard, S. L. Schmid, and F. Dyda, “G domain dimerization controls dynamin’s assembly-stimulated GTPase activity.,” Nature, vol. 465, no. 7297, pp. 435–440, May 2010.	Yes	More	N/A	N/A	Dynamin
33	J. Chen, A. M. Nagle, Y.-F. Wang, D. N. Boone, and A. V Lee, “Controlled dimerization of insulin-like growth factor-1 and insulin receptors reveals shared and distinct activities of holo and hybrid receptors.,” J. Biol. Chem., vol. 293, no. 10, pp. 3700–3709, Mar. 2018.	No	N/A	N/A	Heteromerization
34	S. Chen, L. Chen, J. Tan, J. Chen, L. Du, T. Sun, J. Shen, K. Chen, H. Jiang, and X. Shen, “Severe acute respiratory syndrome coronavirus 3C-like proteinase N terminus is indispensable for proteolytic activity but not for enzyme dimerization. Biochemical and thermodynamic investigation in conjunction with molecular dynamics simulations.,” J. Biol. Chem., vol. 280, no. 1, pp. 164–173, Jan. 2005.	Yes	More	N/A	N/A	3CL(pro)
35	J. Cheng, R. Goldstein, B. Stec, A. Gershenson, and M. F. Roberts, “Competition between anion binding and dimerization modulates Staphylococcus aureus phosphatidylinositol-specific phospholipase C enzymatic activity.,” J. Biol. Chem., vol. 287, no. 48, pp. 40317–40327, Nov. 2012.	Yes	More	Yes	N/A	Phospholipase C
36	M. H. Cheng, J. Garcia-Olivares, S. Wasserman, J. DiPietro, and I. Bahar, “Allosteric modulation of human dopamine transporter activity under conditions promoting its dimerization.,” J. Biol. Chem., vol. 292, no. 30, pp. 12471–12482, Jul. 2017.	Yes	More	N/A	N/A	Dopamine transporter
37	Y. Chi, C. Zhang, H. Zong, Y. Hong, X. Kong, H. Liu, W. Zou, Y. Wang, X. Yun, and J. Gu, “Thr-370 is responsible for CDK11(p58) autophosphorylation, dimerization, and kinase activity.,” J. Biol. Chem., vol. 286, no. 3, pp. 1748–1757, Jan. 2011.	Yes	More	N/A	N/A	CDK11
38	Y.-I. Chi, I. Sadler, L. M. Jablonski, S. D. Callantine, C. F. Deobald, C. V Stauffacher, and G. A. Bohach, “Zinc-mediated dimerization and its effect on activity and conformation of staphylococcal enterotoxin type C.,” J. Biol. Chem., vol. 277, no. 25, pp. 22839–22846, Jun. 2002.	No	N/A	N/A	No clear study of relationship between dimerization and activity
39	D.-S. C. Cho, W. Yang, J. T. Lee, R. Shiekhattar, J. M. Murray, and K. Nishikura, “Requirement of dimerization for RNA editing activity of adenosine deaminases acting on RNA.,” J. Biol. Chem., vol. 278, no. 19, pp. 17093–17102, May 2003.	Yes	More	N/A	N/A	Cytidine deaminase
40	J. S. Choi, B. C. Park, S. W. Chi, K.-H. Bae, S. Kim, S. Cho, W.-C. Son, P. K. Myung, J.-H. Kim, and S. G. Park, “HAX1 regulates E3 ubiquitin ligase activity of cIAPs by promoting their dimerization.,” Oncotarget, vol. 5, no. 20, pp. 10084–10099, Oct. 2014.	Yes	More	Yes	N/A	cellular Inhibitor of Apoptosis Proteins (homomerization promotes activation and degradation)
41	M. S. Choi, J.-Y. Jung, H.-J. Kim, M. R. Ham, T. R. Lee, and D. W. Shin, “S-nitrosylation of fatty acid synthase regulates its activity through dimerization.,” J. Lipid Res., vol. 57, no. 4, pp. 607–615, Apr. 2016.	Yes	More	Yes	N/A	Fatty acid synthase
42	C. T. Chu, K. D. Everiss, C. J. Wikstrand, S. K. Batra, H. J. Kung, and D. D. Bigner, “Receptor dimerization is not a factor in the signalling activity of a transforming variant epidermal growth factor receptor (EGFRvIII).,” Biochem. J., vol. 324 ( Pt 3), pp. 855–861, Jun. 1997.	No	N/A	N/A	No effect of dimerization on activity observed
43	A. V Cybulsky, J. Guillemette, J. Papillon, and N. T. Abouelazm, “Regulation of Ste20-like kinase, SLK, activity: Dimerization and activation segment phosphorylation.,” PLoS One, vol. 12, no. 5, p. e0177226, 2017.	Yes	More	Yes	N/A	Ste20-like kinase
44	D. T. Dang, H. D. Nguyen, M. Merkx, and L. Brunsveld, “Supramolecular control of enzyme activity through cucurbit[8]uril-mediated dimerization.,” Angew. Chem. Int. Ed. Engl., vol. 52, no. 10, pp. 2915–2919, Mar. 2013.	Yes	More	Yes	N/A	Caspase-9
45	M. A. Dar, A. Sharma, N. Mondal, and S. K. Dhar, “Molecular cloning of apicoplast-targeted Plasmodium falciparum DNA gyrase genes: unique intrinsic ATPase activity and ATP-independent dimerization of PfGyrB subunit.,” Eukaryot. Cell, vol. 6, no. 3, pp. 398–412, Mar. 2007.	No	N/A	N/A	No clear study of relationship between dimerization and activity
46	D. S. Darling, R. L. Carter, P. M. Yen, J. M. Welborn, W. W. Chin, and P. K. Umeda, “Different dimerization activities of alpha and beta thyroid hormone receptor isoforms.,” J. Biol. Chem., vol. 268, no. 14, pp. 10221–10227, May 1993.	No	N/A	N/A	No clear study of relationship between dimerization and activity
47	A. Datta, P. Kundu, and A. Bhunia, “Designing potent antimicrobial peptides by disulphide linked dimerization and N-terminal lipidation to increase antimicrobial activity and membrane perturbation: Structural insights into lipopolysaccharide binding.,” J. Colloid Interface Sci., vol. 461, pp. 335–345, Jan. 2016.	No	N/A	N/A	Artificial peptide dimerization, not protein dimerization
48	N. Dautin, G. Karimova, and D. Ladant, “Human immunodeficiency virus (HIV) type 1 transframe protein can restore activity to a dimerization-deficient HIV protease variant.,” J. Virol., vol. 77, no. 15, pp. 8216–8226, Aug. 2003.	Yes	More	N/A	N/A	HIV-1 protease
49	D. D. Davey, M. Adler, D. Arnaiz, K. Eagen, S. Erickson, W. Guilford, M. Kenrick, M. M. Morrissey, M. Ohlmeyer, G. Pan, V. M. Paradkar, J. Parkinson, M. Polokoff, K. Saionz, C. Santos, B. Subramanyam, R. Vergona, R. G. Wei, M. Whitlow, B. Ye, Z. S. Zhao, J. J. Devlin, and G. Phillips, “Design, synthesis, and activity of 2-imidazol-1-ylpyrimidine derived inducible nitric oxide synthase dimerizatio…	Yes	More	N/A	N/A	Inducible nitric oxide synthase
50	N. Dekker, J. Tommassen, A. Lustig, J. P. Rosenbusch, and H. M. Verheij, “Dimerization regulates the enzymatic activity of Escherichia coli outer membrane phospholipase A.,” J. Biol. Chem., vol. 272, no. 6, pp. 3179–3184, Feb. 1997.	Yes	More	Yes	N/A	Outer membrane phospholipase A
51	A. Denke, W. Schneider, and E. F. Elstner, “Biochemical activities of extracts from Hypericum perforatum L. 2nd Communication: inhibition of metenkephaline- and tyrosine-dimerization.,” Arzneimittelforschung., vol. 49, no. 2, pp. 109–114, Feb. 1999.	No	N/A	N/A	Peptide dimerization
52	A. Dick, L. Graf, D. Olal, A. von der Malsburg, S. Gao, G. Kochs, and O. Daumke, “Role of nucleotide binding and GTPase domain dimerization in dynamin-like myxovirus resistance protein A for GTPase activation and antiviral activity.,” J. Biol. Chem., vol. 290, no. 20, pp. 12779–12792, May 2015.	Yes	More	N/A	N/A	Myxovirus resistance protein A
53	T. Domoszlai, A. Martincuks, D. Fahrenkamp, H. Schmitz-Van de Leur, A. Kuster, and G. Muller-Newen, “Consequences of the disease-related L78R mutation for dimerization and activity of STAT3.,” J. Cell Sci., vol. 127, no. Pt 9, pp. 1899–1910, May 2014.	Yes	More	Yes	N/A	STAT3
54	S. Dong, J. Qiu, D. L. Stenoien, W. R. Brinkley, M. A. Mancini, and D. J. Tweardy, “Essential role for the dimerization domain of NuMA-RARalpha in its oncogenic activities and localization to NuMA sites within the nucleus.,” Oncogene, vol. 22, no. 6, pp. 858–868, Feb. 2003.	Yes	More	N/A	N/A	NuMA-RARalpha (fusion mutant)
55	K. Durick, V. J. Yao, M. G. Borrello, I. Bongarzone, M. A. Pierotti, and S. S. Taylor, “Tyrosines outside the kinase core and dimerization are required for the mitogenic activity of RET/ptc2.,” J. Biol. Chem., vol. 270, no. 42, pp. 24642–24645, Oct. 1995.	No	N/A	N/A	Heteromerization
56	R. Eskeland, B. Czermin, J. Boeke, T. Bonaldi, J. T. Regula, and A. Imhof, “The N-terminus of Drosophila SU(VAR)3-9 mediates dimerization and regulates its methyltransferase activity.,” Biochemistry, vol. 43, no. 12, pp. 3740–3749, Mar. 2004.	Yes	More	N/A	N/A	Histone methyltransferase
57	C. Evrin, A. Fernandez-Cid, J. Zech, M. C. Herrera, A. Riera, P. Clarke, S. Brill, R. Lurz, and C. Speck, “In the absence of ATPase activity, pre-RC formation is blocked prior to MCM2-7 hexamer dimerization.,” Nucleic Acids Res., vol. 41, no. 5, pp. 3162–3172, Mar. 2013.	No	N/A	N/A	Homomerization on protein complex level, not protein level
58	S. E. Fawell, J. A. Lees, R. White, and M. G. Parker, “Characterization and colocalization of steroid binding and dimerization activities in the mouse estrogen receptor.,” Cell, vol. 60, no. 6, pp. 953–962, Mar. 1990.	No	N/A	N/A	No clear study of relationship between dimerization and activity
59	K. P. Fedorova, I. S. Sharafutdinov, E. I. Turbina, M. I. Bogachev, O. N. Il’inskaia, and A. R. Kaiumov, “[The C-terminus of transcription factor TnrA from Bacillus subtilis controls DNA-binding domain activity but is not required for dimerization].,” Mol. Biol. (Mosk)., vol. 47, no. 2, pp. 331–337, 2013.	No	N/A	N/A	No clear study of relationship between dimerization and activity
60	R. Feltham, B. Bettjeman, R. Budhidarmo, P. D. Mace, S. Shirley, S. M. Condon, S. K. Chunduru, M. A. McKinlay, D. L. Vaux, J. Silke, and C. L. Day, “Smac mimetics activate the E3 ligase activity of cIAP1 protein by promoting RING domain dimerization.,” J. Biol. Chem., vol. 286, no. 19, pp. 17015–17028, May 2011.	Yes	More	Yes	N/A	cellular Inhibitor of Apoptosis Proteins (homomerization promotes activation and degradation)
61	Y. X. Feng, S. Campbell, D. Harvin, B. Ehresmann, C. Ehresmann, and A. Rein, “The human immunodeficiency virus type 1 Gag polyprotein has nucleic acid chaperone activity: possible role in dimerization of genomic RNA and placement of tRNA on the primer binding site.,” J. Virol., vol. 73, no. 5, pp. 4251–4256, May 1999.	No	N/A	N/A	Genome dimerization
62	C. Frumerie, J. M Eriksson, M. Dugast, and E. Haggard-Ljungquist, “Dimerization of bacteriophage P2 integrase is not required for binding to its DNA target but for its biological activity.,” Gene, vol. 344, pp. 221–231, Jan. 2005.	Yes	More	N/A	N/A	Bacteriophage P2 integrase
63	A. M. Fry, L. Arnaud, and E. A. Nigg, “Activity of the human centrosomal kinase, Nek2, depends on an unusual leucine zipper dimerization motif.,” J. Biol. Chem., vol. 274, no. 23, pp. 16304–16310, Jun. 1999.	Yes	More	N/A	N/A	Nek2
64	S. Fujisawa, T. Atsumi, Y. Murakami, and Y. Kadoma, “Dimerization, ROS formation, and biological activity of o-methoxyphenols.,” Arch. Immunol. Ther. Exp. (Warsz)., vol. 53, no. 1, pp. 28–38, 2005.	No	N/A	N/A	Phenol dimerization
65	K. Furukawa, T. Iioka, M. Morishita, A. Yamaguchi, H. Shindo, H. Namba, S. Yamashita, and T. Tsukazaki, “Functional domains of paired-like homeoprotein Cart1 and the relationship between dimerization and transcription activity.,” Genes Cells, vol. 7, no. 11, pp. 1135–1147, Nov. 2002.	No	N/A	N/A	No clear study of relationship between dimerization and activity
66	P. Ghosh, S. Mandal, I. Chatterjee, T. K. Mondal, and S. Goswami, “Comparison of Redox Activity between 2-Aminothioether and 2-Aminothiophenol: Redox-Induced Dimerization of 2-Aminothioether via C-C Coupling.,” Inorg. Chem., vol. 54, no. 13, pp. 6235–6244, Jul. 2015.	No	N/A	N/A	Chemical compound dimerization
67	M. Giersberg, D. M. Floss, S. Kipriyanov, U. Conrad, and J. Scheller, “Covalent dimerization of camelidae anti-human TNF-alpha single domain antibodies by the constant kappa light chain domain improves neutralizing activity.,” Biotechnol. Bioeng., vol. 106, no. 1, pp. 161–166, May 2010.	No	N/A	N/A	Artificial antibody dimerization
68	M. S. Gordon, D. Matei, C. Aghajanian, U. A. Matulonis, M. Brewer, G. F. Fleming, J. D. Hainsworth, A. A. Garcia, M. D. Pegram, R. J. Schilder, D. E. Cohn, L. Roman, M. K. Derynck, K. Ng, B. Lyons, D. E. Allison, D. A. Eberhard, T. Q. Pham, R. C. Dere, and B. Y. Karlan, “Clinical activity of pertuzumab (rhuMAb 2C4), a HER dimerization inhibitor, in advanced ovarian cancer: potential predictive re…	No	N/A	N/A	Heteromerization
69	M. Granata, F. Lazzaro, D. Novarina, D. Panigada, F. Puddu, C. M. Abreu, R. Kumar, M. Grenon, N. F. Lowndes, P. Plevani, and M. Muzi-Falconi, “Dynamics of Rad9 chromatin binding and checkpoint function are mediated by its dimerization and are cell cycle-regulated by CDK1 activity.,” PLoS Genet., vol. 6, no. 8, Aug. 2010.	Yes	More	Yes	N/A	Rad9
70	B. Gui, X. Han, Y. Zhang, J. Liang, D. Wang, C. Xuan, Z. Yu, and Y. Shang, “Dimerization of ZIP promotes its transcriptional repressive function and biological activity.,” Int. J. Biochem. Cell Biol., vol. 44, no. 6, pp. 886–895, Jun. 2012.	Yes	More	N/A	N/A	Zinc finger and G-patch domain-containing protein
71	T. Gunde and A. Barberis, “Yeast growth selection system for detecting activity and inhibition of dimerization-dependent receptor tyrosine kinase.,” Biotechniques, vol. 39, no. 4, pp. 541–549, Oct. 2005.	Yes	More	Yes	N/A	EGFR dimerization correlates with kinase activity
72	O. G. Hallmark, Y. T. Phung, and S. M. Black, “Chimeric forms of neuronal nitric oxide synthase identify different regions of the reductase domain that are essential for dimerization and activity.,” DNA Cell Biol., vol. 18, no. 5, pp. 397–407, May 1999.	Yes	More	N/A	N/A	Neuronal nitric oxidase synthase
73	E. Hao, J. B. Menke, A. M. Smith, C. Jones, M. E. Geffner, J. M. Hershman, J. P. Wuerth, H. H. Samuels, D. K. Ways, and S. J. Usala, “Divergent dimerization properties of mutant beta 1 thyroid hormone receptors are associated with different dominant negative activities.,” Mol. Endocrinol., vol. 8, no. 7, pp. 841–851, Jul. 1994.	No	N/A	N/A	No clear study of relationship between dimerization and activity
74	R. Heukers, J. F. Vermeulen, F. Fereidouni, A. N. Bader, J. Voortman, R. C. Roovers, H. C. Gerritsen, and P. M. P. van Bergen En Henegouwen, “Endocytosis of EGFR requires its kinase activity and N-terminal transmembrane dimerization motif.,” J. Cell Sci., vol. 126, no. Pt 21, pp. 4900–4912, Nov. 2013.	Yes	Less	N/A	N/A	EGFR dimerization is required for endocytosis and degradation
75	C. Hong, M. Kwak, J. Myeong, K. Ha, J. Wie, J.-H. Jeon, and I. So, “Extracellular disulfide bridges stabilize TRPC5 dimerization, trafficking, and activity.,” Pflugers Arch., vol. 467, no. 4, pp. 703–712, Apr. 2015.	Yes	More	N/A	N/A	TRPC5
76	A. E. Hower, P. J. Beltran, and J. L. Bixby, “Dimerization of tyrosine phosphatase PTPRO decreases its activity and ability to inactivate TrkC.,” J. Neurochem., vol. 110, no. 5, pp. 1635–1647, Sep. 2009.	Yes	Less	N/A	N/A	PTPRO
77	Y. R. Hsu, L. O. Narhi, C. Spahr, K. E. Langley, and H. S. Lu, “In vitro methionine oxidation of Escherichia coli-derived human stem cell factor: effects on the molecular structure, biological activity, and dimerization.,” Protein Sci., vol. 5, no. 6, pp. 1165–1173, Jun. 1996.	Yes	More	N/A	N/A	Human stem cell factor
78	Y. R. Hsu, G. M. Wu, E. A. Mendiaz, R. Syed, J. Wypych, R. Toso, M. B. Mann, T. C. Boone, L. O. Narhi, H. S. Lu, and K. E. Langley, “The majority of stem cell factor exists as monomer under physiological conditions. Implications for dimerization mediating biological activity.,” J. Biol. Chem., vol. 272, no. 10, pp. 6406–6415, Mar. 1997.	Yes	More	N/A	N/A	Human stem cell factor
79	T. Hu, H. Sage, and T. Hsieh, “ATPase domain of eukaryotic DNA topoisomerase II. Inhibition of ATPase activity by the anti-cancer drug bisdioxopiperazine and ATP/ADP-induced dimerization.,” J. Biol. Chem., vol. 277, no. 8, pp. 5944–5951, Feb. 2002.	Yes	More	N/A	N/A	DNA topoisomerase II
80	C. S. Huang, N. Oberbeck, Y.-C. Hsiao, P. Liu, A. R. Johnson, V. M. Dixit, and S. G. Hymowitz, “Crystal Structure of Ripk4 Reveals Dimerization-Dependent Kinase Activity.,” Structure, vol. 26, no. 5, p. 767–777.e5, May 2018.	Yes	More	N/A	N/A	Ripk4
81	J. Huppunen and P. Aarnisalo, “Dimerization modulates the activity of the orphan nuclear receptor ERRgamma.,” Biochem. Biophys. Res. Commun., vol. 314, no. 4, pp. 964–970, Feb. 2004.	Yes	More	N/A	N/A	ERRgamma
82	Y. Hwang, V. Chumbalkar, K. Latha, and O. Bogler, “Forced dimerization increases the activity of DeltaEGFR/EGFRvIII and enhances its oncogenicity.,” Mol. Cancer Res., vol. 9, no. 9, pp. 1199–1208, Sep. 2011.	No	N/A	N/A	Forced homodimerization
83	K. Ikeda, S. Kunugi, and N. Ise, “Specific and non-specific effects of inert anions and cations on the dimerization of alpha-chymotrypsin and the catalytic activities of monomeric and dimeric alpha-chymotrypsins.,” J. Biochem., vol. 91, no. 1, pp. 347–355, Jan. 1982.	No	N/A	N/A	No clear study of relationship between dimerization and activity
84	A. Jamin, A. Wicklund, and M. S. Wiebe, “Cell- and virus-mediated regulation of the barrier-to-autointegration factor’s phosphorylation state controls its DNA binding, dimerization, subcellular localization, and antipoxviral activity.,” J. Virol., vol. 88, no. 10, pp. 5342–5355, May 2014.	Yes	More	Yes	N/A	Barrier-to-autointegration factor
85	G. Jiang, J. den Hertog, J. Su, J. Noel, J. Sap, and T. Hunter, “Dimerization inhibits the activity of receptor-like protein-tyrosine phosphatase-alpha.,” Nature, vol. 401, no. 6753, pp. 606–610, Oct. 1999.	Yes	Less	N/A	N/A	RPTP (protein-tyrosine phosphatase like PTPRO)
86	L.-L. Jiang, W. Xue, J.-Y. Hong, J.-T. Zhang, M.-J. Li, S.-N. Yu, J.-H. He, and H.-Y. Hu, “The N-terminal dimerization is required for TDP-43 splicing activity.,” Sci. Rep., vol. 7, no. 1, p. 6196, Jul. 2017.	Yes	More	N/A	N/A	TDP-43
87	P. Jiang, M. R. Atkinson, C. Srisawat, Q. Sun, and A. J. Ninfa, “Functional dissection of the dimerization and enzymatic activities of Escherichia coli nitrogen regulator II and their regulation by the PII protein.,” Biochemistry, vol. 39, no. 44, pp. 13433–13449, Nov. 2000.	No	N/A	N/A	No clear study of relationship between dimerization and activity
88	Y. Jin, L. Dong, Y. Lu, W. Wu, Q. Hao, Z. Zhou, J. Jiang, Y. Zhao, and L. Zhang, “Dimerization and cytoplasmic localization regulate Hippo kinase signaling activity in organ size control.,” J. Biol. Chem., vol. 287, no. 8, pp. 5784–5796, Feb. 2012.	Yes	More	N/A	N/A	Hpo
89	G. Johnen and S. Kaufman, “Studies on the enzymatic and transcriptional activity of the dimerization cofactor for hepatocyte nuclear factor 1.,” Proc. Natl. Acad. Sci. U. S. A., vol. 94, no. 25, pp. 13469–13474, Dec. 1997.	No	N/A	N/A	No clear study of relationship between dimerization and activity
90	A. E. Johnson, S. E. Collier, M. D. Ohi, and K. L. Gould, “Fission yeast Dma1 requires RING domain dimerization for its ubiquitin ligase activity and mitotic checkpoint function.,” J. Biol. Chem., vol. 287, no. 31, pp. 25741–25748, Jul. 2012.	Yes	More	N/A	N/A	Dma1
91	D. L. Johnson, F. X. Farrell, F. P. Barbone, F. J. McMahon, J. Tullai, D. Kroon, J. Freedy, R. A. Zivin, L. S. Mulcahy, and L. K. Jolliffe, “Amino-terminal dimerization of an erythropoietin mimetic peptide results in increased erythropoietic activity.,” Chem. Biol., vol. 4, no. 12, pp. 939–950, Dec. 1997.	Yes	More	Yes	N/A	EPO receptor
92	S. P. Jordan, J. Zugay, P. L. Darke, and L. C. Kuo, “Activity and dimerization of human immunodeficiency virus protease as a function of solvent composition and enzyme concentration.,” J. Biol. Chem., vol. 267, no. 28, pp. 20028–20032, Oct. 1992.	Yes	More	N/A	N/A	HIV-1 protease
93	J. Kadas, P. Boross, I. T. Weber, P. Bagossi, K. Matuz, and J. Tozser, “C-terminal residues of mature human T-lymphotropic virus type 1 protease are critical for dimerization and catalytic activity.,” Biochem. J., vol. 416, no. 3, pp. 357–364, Dec. 2008.	Yes	More	N/A	N/A	HTLV-1 protease
94	E. Kamysz, E. Sikorska, M. Dawgul, R. Tyszkowski, and W. Kamysz, “Influence of Dimerization of Lipopeptide Laur-Orn-Orn-Cys-NH2 and an N-terminal Peptide of Human Lactoferricin on Biological Activity.,” Int. J. Pept. Res. Ther., vol. 21, pp. 39–46, 2015.	No	N/A	N/A	Peptide dimerization
95	A. V Karginov, Y. Zou, D. Shirvanyants, P. Kota, N. V Dokholyan, D. D. Young, K. M. Hahn, and A. Deiters, “Light regulation of protein dimerization and kinase activity in living cells using photocaged rapamycin and engineered FKBP.,” J. Am. Chem. Soc., vol. 133, no. 3, pp. 420–423, Jan. 2011.	No	N/A	N/A	Forced homodimerization
96	E. Karousou, M. Kamiryo, S. S. Skandalis, A. Ruusala, T. Asteriou, A. Passi, H. Yamashita, U. Hellman, C.-H. Heldin, and P. Heldin, “The activity of hyaluronan synthase 2 is regulated by dimerization and ubiquitination.,” J. Biol. Chem., vol. 285, no. 31, pp. 23647–23654, Jul. 2010.	No	N/A	N/A	No clear study of relationship between dimerization and activity
97	A. Katsura, K. Kimura, K. Hosoi, Y. Tomokuni, M. Nesori, K. Goryo, K. Numayama-Tsuruta, S. Torii, K.-I. Yasumoto, O. Gotoh, M. Takada, H. Fukumura, and K. Sogawa, “Transactivation activity of LBP-1 proteins and their dimerization in living cells.,” Genes Cells, vol. 14, no. 10, pp. 1183–1196, Oct. 2009.	No	N/A	N/A	Heteromerization
98	L. H. Kawas, B. J. Yamamoto, J. W. Wright, and J. W. Harding, “Mimics of the dimerization domain of hepatocyte growth factor exhibit anti-Met and anticancer activity.,” J. Pharmacol. Exp. Ther., vol. 339, no. 2, pp. 509–518, Nov. 2011.	Yes	More	N/A	N/A	Hepatocyte growth factor
99	T. Keenan, D. R. Yaeger, N. L. Courage, C. T. Rollins, M. E. Pavone, V. M. Rivera, W. Yang, T. Guo, J. F. Amara, T. Clackson, M. Gilman, and D. A. Holt, “Synthesis and activity of bivalent FKBP12 ligands for the regulated dimerization of proteins.,” Bioorg. Med. Chem., vol. 6, no. 8, pp. 1309–1335, Aug. 1998.	No	N/A	N/A	Forced homodimerization
100	J. Kim, S. Nagami, K.-H. Lee, and S.-J. Park, “Characterization of microtubule-binding and dimerization activity of Giardia lamblia end-binding 1 protein.,” PLoS One, vol. 9, no. 5, p. e97850, 2014.	Yes	More	N/A	N/A	Giardia lambia end-binding protein 1
101	M. Kim, H. J. Min, H. Y. Won, H. Park, J.-C. Lee, H.-W. Park, J. Chung, E. S. Hwang, and K. Lee, “Dimerization of translationally controlled tumor protein is essential for its cytokine-like activity.,” PLoS One, vol. 4, no. 7, p. e6464, Jul. 2009.	Yes	More	N/A	N/A	Translationally controlled tumor protein
102	A. Klostermann, M. Lohrum, R. H. Adams, and A. W. Puschel, “The chemorepulsive activity of the axonal guidance signal semaphorin D requires dimerization.,” J. Biol. Chem., vol. 273, no. 13, pp. 7326–7331, Mar. 1998.	Yes	More	N/A	N/A	semaphorin D
103	Y. Koh, M. Aoki, M. L. Danish, H. Aoki-Ogata, M. Amano, D. Das, R. W. Shafer, A. K. Ghosh, and H. Mitsuya, “Loss of protease dimerization inhibition activity of darunavir is associated with the acquisition of resistance to darunavir by HIV-1.,” J. Virol., vol. 85, no. 19, pp. 10079–10089, Oct. 2011.	Yes	More	N/A	N/A	HIV-1 protease
104	A. M. Koppel and J. A. Raper, “Collapsin-1 covalently dimerizes, and dimerization is necessary for collapsing activity.,” J. Biol. Chem., vol. 273, no. 25, pp. 15708–15713, Jun. 1998.	Yes	More	N/A	N/A	Collapsin-1
105	M. L. Kremer, “The effect of dimerization on the catalytic activity of haemin.,” Biochim. Biophys. Acta, vol. 297, no. 2, pp. 268–275, Feb. 1973.	No	N/A	N/A	Chemical compound dimerization
106	K. Kristan, D. Deluca, J. Adamski, J. Stojan, and T. L. Rizner, “Dimerization and enzymatic activity of fungal 17beta-hydroxysteroid dehydrogenase from the short-chain dehydrogenase/reductase superfamily.,” BMC Biochem., vol. 6, p. 28, Dec. 2005.	Yes	More	N/A	N/A	17beta-hydroxysteroid dehydrogenase
107	K. Kumagai, K. Tokunaga, M. Tsutsumi, and K. Ikuta, “Increased anti-HIV-1 activity of CD4 CDR3-related synthetic peptides by scrambling and further structural modifications, including D-isomerization and dimerization.,” FEBS Lett., vol. 330, no. 2, pp. 117–121, Sep. 1993.	No	N/A	N/A	Peptide homomerization
108	J. Labrecque, N. Mc Nicoll, M. Marquis, and A. De Lean, “A disulfide-bridged mutant of natriuretic peptide receptor-A displays constitutive activity. Role of receptor dimerization in signal transduction.,” J. Biol. Chem., vol. 274, no. 14, pp. 9752–9759, Apr. 1999.	Yes	More	Yes	N/A	Natriuretic peptide receptor-A
109	D. E. Lancaster, L. A. McNeill, M. A. McDonough, R. T. Aplin, K. S. Hewitson, C. W. Pugh, P. J. Ratcliffe, and C. J. Schofield, “Disruption of dimerization and substrate phosphorylation inhibit factor inhibiting hypoxia-inducible factor (FIH) activity.,” Biochem. J., vol. 383, no. Pt. 3, pp. 429–437, Nov. 2004.	Yes	More	N/A	N/A	Factor-inhibiting hypoxia-inducible factor
110	A. Landar, T. L. Hall, E. H. Cornwall, J. J. Correia, A. C. Drohat, D. J. Weber, and D. B. Zimmer, “The role of cysteine residues in S100B dimerization and regulation of target protein activity.,” Biochim. Biophys. Acta, vol. 1343, no. 1, pp. 117–129, Nov. 1997.	No	N/A	N/A	No clear study of relationship between dimerization and activity
111	E. L. Laviad, S. Kelly, A. H. J. Merrill, and A. H. Futerman, “Modulation of ceramide synthase activity via dimerization.,” J. Biol. Chem., vol. 287, no. 25, pp. 21025–21033, Jun. 2012.	No	N/A	N/A	Heteromerization
112	F. T. Lay, G. D. Mills, I. K. H. Poon, N. P. Cowieson, N. Kirby, A. A. Baxter, N. L. van der Weerden, C. Dogovski, M. A. Perugini, M. A. Anderson, M. Kvansakul, and M. D. Hulett, “Dimerization of plant defensin NaD1 enhances its antifungal activity.,” J. Biol. Chem., vol. 287, no. 24, pp. 19961–19972, Jun. 2012.	Yes	More	N/A	N/A	Defensin NaD1
113	F. Le, F. Stomski, J. M. Woodcock, A. F. Lopez, and T. J. Gonda, “The role of disulfide-linked dimerization in interleukin-3 receptor signaling and biological activity.,” J. Biol. Chem., vol. 275, no. 7, pp. 5124–5130, Feb. 2000.	No	N/A	N/A	No clear study of relationship between dimerization and activity
114	G. Leclercq, I. Laios, C. Elie-Caille, D. Leiber, G. Laurent, E. Lesniewska, Z. Tanfin, and Y. Jacquot, “ERalpha dimerization: a key factor for the weak estrogenic activity of an ERalpha modulator unable to compete with estradiol in binding assays.,” J. Recept. Signal Transduct. Res., vol. 37, no. 2, pp. 149–166, Apr. 2017.	Yes	More	Yes	N/A	Estrogen receptor alpha
115	S. Lee, J. D. Shuman, T. Guszczynski, K. Sakchaisri, T. Sebastian, T. D. Copeland, M. Miller, M. S. Cohen, J. Taunton, R. C. Smart, Z. Xiao, L.-R. Yu, T. D. Veenstra, and P. F. Johnson, “RSK-mediated phosphorylation in the C/EBP{beta} leucine zipper regulates DNA binding, dimerization, and growth arrest activity.,” Mol. Cell. Biol., vol. 30, no. 11, pp. 2621–2635, Jun. 2010.	Yes	More	Yes	N/A	C/EBPbeta
116	J. A. Lees, S. E. Fawell, R. White, and M. G. Parker, “A 22-amino-acid peptide restores DNA-binding activity to dimerization-defective mutants of the estrogen receptor.,” Mol. Cell. Biol., vol. 10, no. 10, pp. 5529–5531, Oct. 1990.	Yes	More	N/A	N/A	Estrogen receptor
117	M. Levin, M. Stark, and Y. G. Assaraf, “The JmjN domain as a dimerization interface and a targeted inhibitor of KDM4 demethylase activity.,” Oncotarget, vol. 9, no. 24, pp. 16861–16882, Mar. 2018.	Yes	More	N/A	N/A	KDM4 demethylase
118	R. Li, J. Soosairajah, D. Harari, A. Citri, J. Price, H. L. Ng, C. J. Morton, M. W. Parker, Y. Yarden, and O. Bernard, “Hsp90 increases LIM kinase activity by promoting its homo-dimerization.,” FASEB J. Off. Publ. Fed. Am. Soc. Exp. Biol., vol. 20, no. 8, pp. 1218–1220, Jun. 2006.	Yes	More	Yes	N/A	LIM kinase
119	S. K. Lim, C. Sanden, R. Selegard, B. Liedberg, and D. Aili, “Tuning Liposome Membrane Permeability by Competitive Peptide Dimerization and Partitioning-Folding Interactions Regulated by Proteolytic Activity.,” Sci. Rep., vol. 6, p. 21123, Feb. 2016.	No	N/A	N/A	Peptide dimerization
120	Y.-C. Lin, Y. Nihongaki, T.-Y. Liu, S. Razavi, M. Sato, and T. Inoue, “Rapidly reversible manipulation of molecular activity with dual chemical dimerizers.,” Angew. Chem. Int. Ed. Engl., vol. 52, no. 25, pp. 6450–6454, Jun. 2013.	No	N/A	N/A	Artificial dimerization
121	B. M. List, B. Klosch, C. Volker, A. C. Gorren, W. C. Sessa, E. R. Werner, W. R. Kukovetz, K. Schmidt, and B. Mayer, “Characterization of bovine endothelial nitric oxide synthase as a homodimer with down-regulated uncoupled NADPH oxidase activity: tetrahydrobiopterin binding kinetics and role of haem in dimerization.,” Biochem. J., vol. 323 ( Pt 1), pp. 159–165, Apr. 1997.	No	N/A	N/A	No clear study of relationship between dimerization and activity
122	P. Liu and R. A. Sharrock, “Biological activity and dimerization state of modified phytochrome A proteins.,” PLoS One, vol. 12, no. 10, p. e0186468, 2017.	No	N/A	N/A	No clear study of relationship between dimerization and activity
123	W.-J. Liu, Y.-S. Chang, H.-C. Wang, J.-H. Leu, G.-H. Kou, and C.-F. Lo, “Transactivation, dimerization, and DNA-binding activity of white spot syndrome virus immediate-early protein IE1.,” J. Virol., vol. 82, no. 22, pp. 11362–11373, Nov. 2008.	No	N/A	N/A	No clear study of relationship between dimerization and activity
124	W. Liu and R. Guo, “Effects of Triton X-100 nanoaggregates on dimerization and antioxidant activity of morin.,” Mol. Pharm., vol. 5, no. 4, pp. 588–597, 2008.	No	N/A	N/A	Chemical compound dimerization
125	X. Liu, S. Choudhury, and R. Roy, “In vitro and in vivo dimerization of human endonuclease III stimulates its activity.,” J. Biol. Chem., vol. 278, no. 50, pp. 50061–50069, Dec. 2003.	Yes	More	N/A	N/A	Human endonuclease III
126	Y. Liu, Y. Wang, C. Wu, Y. Liu, and P. Zheng, “Dimerization of Laforin is required for its optimal phosphatase activity, regulation of GSK3beta phosphorylation, and Wnt signaling.,” J. Biol. Chem., vol. 281, no. 46, pp. 34768–34774, Nov. 2006.	Yes	More	N/A	N/A	Laforin
127	Y.-Q. Liu, L.-M. Yuan, Z.-Z. Gao, Y.-S. Xiao, H.-Y. Sun, L.-S. Yu, and S. Zeng, “Dimerization of human uridine diphosphate glucuronosyltransferase allozymes 1A1 and 1A9 alters their quercetin glucuronidation activities.,” Sci. Rep., vol. 6, p. 23763, Mar. 2016.	No	N/A	N/A	No clear study of relationship between dimerization and activity
128	C.-H. Lo, Y.-H. Chang, J. D. Wright, S.-H. Chen, D. Kan, C. Lim, and P.-H. Liang, “Combined experimental and theoretical study of long-range interactions modulating dimerization and activity of yeast geranylgeranyl diphosphate synthase.,” J. Am. Chem. Soc., vol. 131, no. 11, pp. 4051–4062, Mar. 2009.	Yes	More	N/A	N/A	Geranylgeranyl diphosphate synthase
129	F. Locatelli, M. Bracale, F. Magaraggia, F. Faoro, L. A. Manzocchi, and I. Coraggio, “The product of the rice myb7 unspliced mRNA dimerizes with the maize leucine zipper Opaque2 and stimulates its activity in a transient expression assay.,” J. Biol. Chem., vol. 275, no. 23, pp. 17619–17625, Jun. 2000.	No	N/A	N/A	Heteromerization
130	E. N. Lorenzon, G. F. Cespedes, E. F. Vicente, L. G. Nogueira, T. M. Bauab, M. S. Castro, and E. M. Cilli, “Effects of dimerization on the structure and biological activity of antimicrobial peptide Ctx-Ha.,” Antimicrob. Agents Chemother., vol. 56, no. 6, pp. 3004–3010, Jun. 2012.	No	N/A	N/A	Peptide dimerization
131	E. N. Lorenzon, P. R. S. Sanches, L. G. Nogueira, T. M. Bauab, and E. M. Cilli, “Dimerization of aurein 1.2: effects in structure, antimicrobial activity and aggregation of Candida albicans cells.,” Amino Acids, vol. 44, no. 6, pp. 1521–1528, Jun. 2013.	No	N/A	N/A	Peptide dimerization
132	E. J. Loveridge, R. J. Rodriguez, R. S. Swanwick, and R. K. Allemann, “Effect of dimerization on the stability and catalytic activity of dihydrofolate reductase from the hyperthermophile Thermotoga maritima.,” Biochemistry, vol. 48, no. 25, pp. 5922–5933, Jun. 2009.	No	N/A	N/A	No clear study of relationship between dimerization and activity
133	T. Lozano, M. Gorraiz, A. Lasarte-Cia, M. Ruiz, O. Rabal, J. Oyarzabal, S. Hervas-Stubbs, D. Llopiz, P. Sarobe, J. Prieto, N. Casares, and J. J. Lasarte, “Blockage of FOXP3 transcription factor dimerization and FOXP3/AML1 interaction inhibits T regulatory cell activity: sequence optimization of a peptide inhibitor.,” Oncotarget, vol. 8, no. 42, pp. 71709–71724, Sep. 2017.	Yes	More	N/A	N/A	FOXP3
134	A. Lyberopoulou, I. Mylonis, G. Papachristos, D. Sagris, A. Kalousi, C. Befani, P. Liakos, G. Simos, and E. Georgatsou, “MgcRacGAP, a cytoskeleton regulator, inhibits HIF-1 transcriptional activity by blocking its dimerization.,” Biochim. Biophys. Acta, vol. 1833, no. 6, pp. 1378–1387, Jun. 2013.	No	N/A	N/A	Heteromerization
135	W. D. Mahauad-Fernandez and C. M. Okeoma, “Cysteine-linked dimerization of BST-2 confers anoikis resistance to breast cancer cells by negating proapoptotic activities to promote tumor cell survival and growth.,” Cell Death Dis., vol. 8, no. 3, p. e2687, Mar. 2017.	Yes	More	N/A	N/A	BST-2
136	R. B. Marienfeld, L. Palkowitsch, and S. Ghosh, “Dimerization of the I kappa B kinase-binding domain of NEMO is required for tumor necrosis factor alpha-induced NF-kappa B activity.,” Mol. Cell. Biol., vol. 26, no. 24, pp. 9209–9219, Dec. 2006.	Yes	More	N/A	N/A	I kappa B kinase
137	B. Marintcheva and S. K. Weller, “Residues within the conserved helicase motifs of UL9, the origin-binding protein of herpes simplex virus-1, are essential for helicase activity but not for dimerization or origin binding activity.,” J. Biol. Chem., vol. 276, no. 9, pp. 6605–6615, Mar. 2001.	No	N/A	N/A	No clear study of relationship between dimerization and activity
138	L. L. Martin, J. K. Holien, D. Mizrachi, C. J. Corbin, A. J. Conley, M. W. Parker, and R. J. Rodgers, “Evolutionary comparisons predict that dimerization of human cytochrome P450 aromatase increases its enzymatic activity and efficiency.,” J. Steroid Biochem. Mol. Biol., vol. 154, pp. 294–301, Nov. 2015.	No	N/A	N/A	No clear study of relationship between dimerization and activity
139	E. Matei, A. Zheng, W. Furey, J. Rose, C. Aiken, and A. M. Gronenborn, “Anti-HIV activity of defective cyanovirin-N mutants is restored by dimerization.,” J. Biol. Chem., vol. 285, no. 17, pp. 13057–13065, Apr. 2010.	Yes	More	N/A	N/A	Cyanovirin-N
140	D. B. Medinas, F. C. Gozzo, L. F. A. Santos, A. H. Iglesias, and O. Augusto, “A ditryptophan cross-link is responsible for the covalent dimerization of human superoxide dismutase 1 during its bicarbonate-dependent peroxidase activity.,” Free Radic. Biol. Med., vol. 49, no. 6, pp. 1046–1053, Sep. 2010.	No	N/A	N/A	No clear study of relationship between dimerization and activity
141	H. Q. Miao, D. M. Ornitz, E. Aingorn, S. A. Ben-Sasson, and I. Vlodavsky, “Modulation of fibroblast growth factor-2 receptor binding, dimerization, signaling, and angiogenic activity by a synthetic heparin-mimicking polyanionic compound.,” J. Clin. Invest., vol. 99, no. 7, pp. 1565–1575, Apr. 1997.	Yes	More	N/A	N/A	Fibroblast growth factor-2
142	O. A. Mirgorodskaia, E. N. Olsuf’eva, D. E. Kolume, T. J. Joergensen, P. Roepstorff, A. I. Pavlov, O. V Miroshnikova, and M. N. Preobrazhenskaia, “[Study of dimerization of polysynthetic derivatives of the antibiotic eremomycin by ESI MS and its role in elucidating antibacterial activity].,” Bioorg. Khim., vol. 26, no. 8, pp. 631–640, Aug. 2000.	No	N/A	N/A	Peptide dimerization
143	M. Miyaji-Yamaguchi, M. Okuwaki, and K. Nagata, “Coiled-coil structure-mediated dimerization of template activating factor-I is critical for its chromatin remodeling activity.,” J. Mol. Biol., vol. 290, no. 2, pp. 547–557, Jul. 1999.	Yes	More	N/A	N/A	Template activating factor-I
144	T. Mizuguchi, N. Ohara, M. Iida, R. Ninomiya, S. Wada, Y. Kiso, K. Saito, and K. Akaji, “Evaluation of dimerization-inhibitory activities of cyclic peptides containing a beta-hairpin loop sequence of the EGF receptor.,” Bioorg. Med. Chem., vol. 20, no. 19, pp. 5730–5737, Oct. 2012.	Yes	More	N/A	N/A	Epidermal growth factor receptor
145	G. Mora, S. van Zutphen, C. Klemps, L. Ricard, Y. Jean, and P. Le Floch, “Synthesis, X-ray, and electronic structures of a new nickel dibromide complex. Activity in the regioselective catalyzed dimerization of ethylene into 1-butene.,” Inorg. Chem., vol. 46, no. 24, pp. 10365–10371, Nov. 2007.	No	N/A	N/A	Chemical compound dimerization
146	K. Morimoto and G. Kegeles, “Dimerization and activity of chymotrypsin at pH4.,” Biochemistry, vol. 6, no. 10, pp. 3007–3010, Oct. 1967.	No	N/A	N/A	Dimerization does not modulate activity
147	M. Morrow, A. Samanta, D. Kioussis, H. J. M. Brady, and O. Williams, “TEL-AML1 preleukemic activity requires the DNA binding domain of AML1 and the dimerization and corepressor binding domains of TEL.,” Oncogene, vol. 26, no. 30, pp. 4404–4414, Jun. 2007.	Yes	More	N/A	N/A	TEL-AML1 (translocation fusion mutant)
148	S. Nakamura, M. Nakai, K. Nakashima, T. Ogawa, Y. Shimohigashi, M. Ohno, H. Kihara, T. Yamane, and T. Ashida, “Roles of lysine-69 in dimerization and activity of Trimeresurus flavoviridis venom aspartate-49-phospholipase A2.,” J. Mol. Recognit., vol. 9, no. 1, pp. 23–30, 1996.	Yes	More	N/A	N/A	Trimeresurus flavoviridis venom aspartate-49-phospholipase A2
149	N. Navrot, N. Skjoldager, J. Bunkenborg, B. Svensson, and P. Hagglund, “A redox-dependent dimerization switch regulates activity and tolerance for reactive oxygen species of barley seed glutathione peroxidase.,” Plant Physiol. Biochem. PPB, vol. 90, pp. 58–63, May 2015.	Yes	Less	Yes	N/A	Barley seed glutathione peroxidase
150	J. W. Nelson, R. M. Subrahmanyan, S. A. Summers, X. Xiao, and N. J. Alkayed, “Soluble epoxide hydrolase dimerization is required for hydrolase activity.,” J. Biol. Chem., vol. 288, no. 11, pp. 7697–7703, Mar. 2013.	Yes	More	N/A	N/A	Soluble epoxide hydrolase
151	L. Nieto, A. Canales, I. S. Fernandez, E. Santillana, R. Gonzalez-Corrochano, M. Redondo-Horcajo, F. J. Canada, P. Nieto, M. Martin-Lomas, G. Gimenez-Gallego, and J. Jimenez-Barbero, “Heparin modulates the mitogenic activity of fibroblast growth factor by inducing dimerization of its receptor. a 3D view by using NMR.,” Chembiochem, vol. 14, no. 14, pp. 1732–1744, Sep. 2013.	Yes	More	Yes	N/A	Fibroblast growth factor receptor
152	K. Nikaido, P. Q. Liu, and G. F. Ames, “Purification and characterization of HisP, the ATP-binding subunit of a traffic ATPase (ABC transporter), the histidine permease of Salmonella typhimurium. Solubility, dimerization, and ATPase activity.,” J. Biol. Chem., vol. 272, no. 44, pp. 27745–27752, Oct. 1997.	No	N/A	N/A	No clear study of relationship between dimerization and activity
153	R. Nikolay, T. Wiederkehr, W. Rist, G. Kramer, M. P. Mayer, and B. Bukau, “Dimerization of the human E3 ligase CHIP via a coiled-coil domain is essential for its activity.,” J. Biol. Chem., vol. 279, no. 4, pp. 2673–2678, Jan. 2004.	Yes	More	N/A	N/A	Human E3 ligase CHIP
154	R. Nir, R. Grossman, Z. Paroush, and T. Volk, “Phosphorylation of the Drosophila melanogaster RNA-binding protein HOW by MAPK/ERK enhances its dimerization and activity.,” PLoS Genet., vol. 8, no. 3, p. e1002632, 2012.	Yes	More	Yes	N/A	Drosophila melanogaster Held Out Wings (HOW)
155	H. Nishiura, S. Tanase, Y. Sibuya, T. Nishimura, and T. Yamamoto, “Determination of the cross-linked residues in homo-dimerization of S19 ribosomal protein concomitant with exhibition of monocyte chemotactic activity.,” Lab. Invest., vol. 79, no. 8, pp. 915–923, Aug. 1999.	Yes	More	N/A	N/A	Ribosomal protein S19
156	H. Oneda and K. Inouye, “Effect of nitration on the activity of bovine erythrocyte Cu,Zn-superoxide dismutase (BESOD) and a kinetic analysis of its dimerization-dissociation reaction as examined by subunit exchange between the native and nitrated BESODs.,” J. Biochem., vol. 134, no. 5, pp. 683–690, Nov. 2003.	No	N/A	N/A	No clear study of relationship between dimerization and activity
157	L. Opalinski, A. Sokolowska-Wedzina, M. Szczepara, M. Zakrzewska, and J. Otlewski, “Antibody-induced dimerization of FGFR1 promotes receptor endocytosis independently of its kinase activity.,” Sci. Rep., vol. 7, no. 1, p. 7121, Aug. 2017.	Yes	More	Yes	N/A	Fibroblast growth factor receptor
158	M. Ouzzine, S. Gulberti, P. Netter, J. Magdalou, and S. Fournel-Gigleux, “Structure/function of the human Ga1beta1,3-glucuronosyltransferase. Dimerization and functional activity are mediated by two crucial cysteine residues.,” J. Biol. Chem., vol. 275, no. 36, pp. 28254–28260, Sep. 2000.	Yes	More	N/A	N/A	Human Galbeta1,3-glucuronosyltransferase
159	M. Ozawa and R. Kemler, “The membrane-proximal region of the E-cadherin cytoplasmic domain prevents dimerization and negatively regulates adhesion activity.,” J. Cell Biol., vol. 142, no. 6, pp. 1605–1613, Sep. 1998.	Yes	More	N/A	N/A	E-cadherin
160	M. Ozawa, “Lateral dimerization of the E-cadherin extracellular domain is necessary but not sufficient for adhesive activity.,” J. Biol. Chem., vol. 277, no. 22, pp. 19600–19608, May 2002.	Yes	More	N/A	N/A	E-cadherin
161	C. Palopoli, G. Gomez, A. Foi, F. Doctorovich, S. Mallet-Ladeira, C. Hureau, and S. Signorella, “Dimerization, redox properties and antioxidant activity of two manganese(III) complexes of difluoro- and dichloro-substituted Schiff-base ligands.,” J. Inorg. Biochem., vol. 167, pp. 49–59, Feb. 2017.	No	N/A	N/A	Chemical compound dimerization
162	P. V Panteleev, M. Y. Myshkin, Z. O. Shenkarev, and T. V Ovchinnikova, “Dimerization of the antimicrobial peptide arenicin plays a key role in the cytotoxicity but not in the antibacterial activity.,” Biochem. Biophys. Res. Commun., vol. 482, no. 4, pp. 1320–1326, Jan. 2017.	No	N/A	N/A	Peptide dimerization
163	Y. C. Park, V. Guez, and H. Bedouelle, “Experimental evolution of a dense cluster of residues in tyrosyl-tRNA synthetase: quantitative effects on activity, stability and dimerization.,” J. Mol. Biol., vol. 286, no. 2, pp. 563–577, Feb. 1999.	No	N/A	N/A	No clear study of relationship between dimerization and activity
164	A. Paschos, G. Patey, D. Sivanesan, C. Gao, R. Bayliss, G. Waksman, D. O’callaghan, and C. Baron, “Dimerization and interactions of Brucella suis VirB8 with VirB4 and VirB10 are required for its biological activity.,” Proc. Natl. Acad. Sci. U. S. A., vol. 103, no. 19, pp. 7252–7257, May 2006.	Yes	More	N/A	N/A	Brucella suis VirB8
165	E. Pattyn, X. Van Ostade, L. Schauvliege, A. Verhee, M. Kalai, J. Vandekerckhove, and J. Tavernier, “Dimerization of the interferon type I receptor IFNaR2-2 is sufficient for induction of interferon effector genes but not for full antiviral activity.,” J. Biol. Chem., vol. 274, no. 49, pp. 34838–34845, Dec. 1999.	No	N/A	N/A	No clear study of relationship between dimerization and activity
166	W. R. Paukovits, A. Hergl, and R. Schulte-Hermann, “Hemoregulatory peptide pGlu-Glu-Asp-Cys-Lys: a new synthetic derivative for avoiding dimerization and loss of inhibitory activity.,” Mol. Pharmacol., vol. 38, no. 3, pp. 401–409, Sep. 1990.	No	N/A	N/A	Peptide dimerization
167	P. J. Pauwels, D. S. Dupuis, M. Perez, and S. Halazy, “Dimerization of 8-OH-DPAT increases activity at serotonin 5-HT1A receptors.,” Naunyn. Schmiedebergs. Arch. Pharmacol., vol. 358, no. 4, pp. 404–410, Oct. 1998.	No	N/A	N/A	Chemical compound dimerization
168	K. Pavic, P. Rios, K. Dzeyk, C. Koehler, E. A. Lemke, and M. Kohn, “Unnatural amino acid mutagenesis reveals dimerization as a negative regulatory mechanism of VHR’s phosphatase activity.,” ACS Chem. Biol., vol. 9, no. 7, pp. 1451–1459, Jul. 2014.	Yes	Less	Yes	N/A	Vaccinia H1-related (VHR) phosphatase
169	Y. Peleg and R. L. Metzenberg, “Analysis of the DNA-binding and dimerization activities of Neurospora crassa transcription factor NUC-1.,” Mol. Cell. Biol., vol. 14, no. 12, pp. 7816–7826, Dec. 1994.	No	N/A	N/A	No clear study of relationship between dimerization and activity
170	V. Perez-Garcia, J. Redondo-Munoz, A. Kumar, and A. C. Carrera, “Cell activation-induced phosphoinositide 3-kinase alpha/beta dimerization regulates PTEN activity.,” Mol. Cell. Biol., vol. 34, no. 18, pp. 3359–3373, Sep. 2014.	No	N/A	N/A	Heteromerization
171	C. Perollet, Z. C. Han, C. Savona, J. P. Caen, and A. Bikfalvi, “Platelet factor 4 modulates fibroblast growth factor 2 (FGF-2) activity and inhibits FGF-2 dimerization.,” Blood, vol. 91, no. 9, pp. 3289–3299, May 1998.	Yes	More	Yes	N/A	Fibroblast growth factor-2
172	S. Piana, M. Sulpizi, and U. Rothlisberger, “Structure-based thermodynamic analysis of caspases reveals key residues for dimerization and activity.,” Biochemistry, vol. 42, no. 29, pp. 8720–8728, Jul. 2003.	Yes	More	N/A	N/A	Caspases
173	O. Plihal, J. Sklenar, K. Hofbauerova, P. Novak, P. Man, P. Pompach, D. Kavan, H. Ryslava, L. Weignerova, A. Charvatova-Pisvejcova, V. Kren, and K. Bezouska, “Large propeptides of fungal beta-N-acetylhexosaminidases are novel enzyme regulators that must be intracellularly processed to control activity, dimerization, and secretion into the extracellular environment.,” Biochemistry, vol. 46, no. 10…	Yes	More	Yes	N/A	β-N-Acetylhexosaminidase
174	P. Podbevsek and J. Plavec, “KRAS promoter oligonucleotide with decoy activity dimerizes into a unique topology consisting of two G-quadruplex units.,” Nucleic Acids Res., vol. 44, no. 2, pp. 917–925, Jan. 2016.	No	N/A	N/A	DNA dimerization
175	M. Pohl, I. Stricker, A. Schoeneck, K. Schulmann, S. Klein-Scory, I. Schwarte-Waldhoff, M. Hasmann, A. Tannapfel, W. Schmiegel, and A. Reinacher-Schick, “Antitumor activity of the HER2 dimerization inhibitor pertuzumab on human colon cancer cells in vitro and in vivo.,” J. Cancer Res. Clin. Oncol., vol. 135, no. 10, pp. 1377–1386, Oct. 2009.	Yes	More	N/A	N/A	HER2
176	A. J. Potgens, N. H. Lubsen, M. C. van Altena, R. Vermeulen, A. Bakker, J. G. Schoenmakers, D. J. Ruiter, and R. M. de Waal, “Covalent dimerization of vascular permeability factor/vascular endothelial growth factor is essential for its biological activity. Evidence from Cys to Ser mutations.,” J. Biol. Chem., vol. 269, no. 52, pp. 32879–32885, Dec. 1994.	Yes	More	N/A	N/A	Vascular permeability factor
177	B. Prabucka, M. Mielecki, M. Chojnacka, W. Bielawski, M. Czarnocki-Cieciura, and S. Orzechowski, “Structural and functional characterization of the triticale (x Triticosecale Wittm.) phytocystatin TrcC-8 and its dimerization-dependent inhibitory activity.,” Phytochemistry, vol. 142, pp. 1–10, Oct. 2017.	Yes	Less	N/A	N/A	Phytostatin TrcC8
178	R. Qian, C. Chen, and K. J. Colley, “Location and mechanism of alpha 2,6-sialyltransferase dimer formation. Role of cysteine residues in enzyme dimerization, localization, activity, and processing.,” J. Biol. Chem., vol. 276, no. 31, pp. 28641–28649, Aug. 2001.	Yes	Less	N/A	N/A	ST6Gal I
179	R. F. Queiroz, V. Paviani, F. R. Coelho, E. F. Marques, P. Di Mascio, and O. Augusto, “The carbonylation and covalent dimerization of human superoxide dismutase 1 caused by its bicarbonate-dependent peroxidase activity is inhibited by the radical scavenger tempol.,” Biochem. J., vol. 455, no. 1, pp. 37–46, Oct. 2013.	Yes	More	N/A	N/A	Superoxide dismutase I
180	F. R. Radvanyi and C. Bon, “Catalytic activity and reactivity with p-bromophenacyl bromide of the phospholipase subunit of crotoxin. Influence of dimerization and association with the noncatalytic subunit.,” J. Biol. Chem., vol. 257, no. 21, pp. 12616–12623, Nov. 1982.	No	N/A	N/A	No clear study of relationship between dimerization and activity
181	E. A. Ratovitski, C. Bao, R. A. Quick, A. McMillan, C. Kozlovsky, and C. J. Lowenstein, “An inducible nitric-oxide synthase (NOS)-associated protein inhibits NOS dimerization and activity.,” J. Biol. Chem., vol. 274, no. 42, pp. 30250–30257, Oct. 1999.	Yes	More	N/A	N/A	Inducible nitric oxide synthase
182	V. Rayaprolu, P. Royal, K. Stengel, G. Sandoz, and S. C. Kohout, “Dimerization of the voltage-sensing phosphatase controls its voltage-sensing and catalytic activity.,” J. Gen. Physiol., vol. 150, no. 5, pp. 683–696, May 2018.	Yes	More	N/A	N/A	Ciona intestinalis voltage-sensing phosphatase
183	K. K. Reiling, T. R. Pray, C. S. Craik, and R. M. Stroud, “Functional consequences of the Kaposi’s sarcoma-associated herpesvirus protease structure: regulation of activity and dimerization by conserved structural elements.,” Biochemistry, vol. 39, no. 42, pp. 12796–12803, Oct. 2000.	Yes	More	N/A	N/A	Kaposi's sarcoma-associated herpesvirus protease
184	E. G. Reynaud, M. Guillier, M. P. Leibovitch, and S. A. Leibovitch, “Dimerization of the amino terminal domain of p57Kip2 inhibits cyclin D1-cdk4 kinase activity.,” Oncogene, vol. 19, no. 9, pp. 1147–1152, Feb. 2000.	No	N/A	N/A	No clear study of relationship between dimerization and activity
185	G. A. Roberts, K. Chen, E. K. M. Bower, J. Madrzak, A. Woods, A. M. Barker, L. P. Cooper, J. H. White, G. W. Blakely, I. Manfield, and D. T. F. Dryden, “Mutations of the domain forming the dimeric interface of the ArdA protein affect dimerization and antimodification activity but not antirestriction activity.,” FEBS J., vol. 280, no. 19, pp. 4903–4914, Oct. 2013.	Yes	More	N/A	N/A	Antirestriction protein ArdA
186	J. A. Rodriguez, S. Schuchner, W. W. Y. Au, M. Fabbro, and B. R. Henderson, “Nuclear-cytoplasmic shuttling of BARD1 contributes to its proapoptotic activity and is regulated by dimerization with BRCA1.,” Oncogene, vol. 23, no. 10, pp. 1809–1820, Mar. 2004.	No	N/A	N/A	Heteromerization
187	C. Romero-Lopez, A. Barroso-delJesus, and A. Berzal-Herranz, “The chaperone-like activity of the hepatitis C virus IRES and CRE elements regulates genome dimerization.,” Sci. Rep., vol. 7, p. 43415, Feb. 2017.	No	N/A	N/A	Genome dimerization
188	C. Rullan-Lind, R. B. Pietri, M. Vazquez-Cintron, and A. Baerga-Ortiz, “Fused dimerization increases expression, solubility, and activity of bacterial dehydratase enzymes.,” Protein Sci., vol. 27, no. 5, pp. 969–975, May 2018.	Yes	More	N/A	N/A	FabZ dehydratase
189	R. Saenz, B. Messmer, D. Futalan, Y. Tor, M. Larsson, G. Daniels, S. Esener, and D. Messmer, “Activity of the HMGB1-derived immunostimulatory peptide Hp91 resides in the helical C-terminal portion and is enhanced by dimerization.,” Mol. Immunol., vol. 57, no. 2, pp. 191–199, Feb. 2014.	No	N/A	N/A	Peptide dimerization
190	T. Sakuma, A. Sakurai, and J. Yasuda, “Dimerization of tetherin is not essential for its antiviral activity against Lassa and Marburg viruses.,” PLoS One, vol. 4, no. 9, p. e6934, Sep. 2009.	No	N/A	N/A	No effect of dimerization on activity observed
191	C. L. Salanga, M. O’Hayre, and T. Handel, “Modulation of chemokine receptor activity through dimerization and crosstalk.,” Cell. Mol. Life Sci., vol. 66, no. 8, pp. 1370–1386, Apr. 2009.	Yes	More	N/A	N/A	G-protein coupled receptor (general)
192	R. H. Schwall, L. Y. Chang, P. J. Godowski, D. W. Kahn, K. J. Hillan, K. D. Bauer, and T. F. Zioncheck, “Heparin induces dimerization and confers proliferative activity onto the hepatocyte growth factor antagonists NK1 and NK2.,” J. Cell Biol., vol. 133, no. 3, pp. 709–718, May 1996.	Yes	More	Yes	N/A	Hepatocyte growth factor
193	E. Seguin, A. Elomri, P. Magiatis, A.-L. Skaltsounis, L. R. Chao, and F. Tillequin, “Synthesis, dimerization, and biological activity of hexaoxygenated chalcones related to calythropsin and combretastatins.,” Nat. Prod. Lett., vol. 16, no. 3, pp. 187–193, Jun. 2002.	No	N/A	N/A	Chemical compound dimerization
194	S. Sen, P. J. Webber, and A. B. West, “Dependence of leucine-rich repeat kinase 2 (LRRK2) kinase activity on dimerization.,” J. Biol. Chem., vol. 284, no. 52, pp. 36346–36356, Dec. 2009.	Yes	More	N/A	N/A	Leucin rich-repeat kinase 2
195	G. Shani, S. Henis-Korenblit, G. Jona, O. Gileadi, M. Eisenstein, T. Ziv, A. Admon, and A. Kimchi, “Autophosphorylation restrains the apoptotic activity of DRP-1 kinase by controlling dimerization and calmodulin binding.,” EMBO J., vol. 20, no. 5, pp. 1099–1113, Mar. 2001.	Yes	More	Yes	N/A	DRP-1
196	R. Sharma, S. Nirwal, N. Narayanan, and D. T. Nair, “Dimerization through the RING-Finger Domain Attenuates Excision Activity of the piggyBac Transposase.,” Biochemistry, vol. 57, no. 20, pp. 2913–2922, May 2018.	Yes	Less	N/A	N/A	piggyBac transposase
197	Y. Shen, C.-Y. Chou, G.-G. Chang, and L. Tong, “Is dimerization required for the catalytic activity of bacterial biotin carboxylase?,” Mol. Cell, vol. 22, no. 6, pp. 807–818, Jun. 2006.	No	N/A	N/A	No effect of dimerization on activity observed
198	X. Shi, C. Shao, X. Zhang, C. Zambonelli, A. G. Redfield, J. F. Head, B. A. Seaton, and M. F. Roberts, “Modulation of Bacillus thuringiensis phosphatidylinositol-specific phospholipase C activity by mutations in the putative dimerization interface.,” J. Biol. Chem., vol. 284, no. 23, pp. 15607–15618, Jun. 2009.	Yes	More	N/A	N/A	Bacillus thuringiensis phosphatidylinositol-specific phospholipase C
199	Y. Shi, X. Hong, and C. Wang, “The C-terminal (331-376) sequence of Escherichia coli DnaJ is essential for dimerization and chaperone activity: a small angle X-ray scattering study in solution.,” J. Biol. Chem., vol. 280, no. 24, pp. 22761–22768, Jun. 2005.	Yes	More	N/A	N/A	Escherichia coli DnaJ
200	G. V Silonova, N. P. Lisovskaia, and V. I. Pikhelgas, “[The effect of protamine and inosinic acid on the activity, dimerization and crystallization of phosphorylase B of rabbit muscles].,” Dokl. Akad. Nauk SSSR, vol. 169, no. 2, pp. 483–484, Jul. 1966.	No	N/A	N/A	In Russian
201	N. Sluis-Cremer, N. Hamamouch, A. San Felix, S. Velazquez, J. Balzarini, and M.-J. Camarasa, “Structure-activity relationships of [2’,5’-bis-O-(tert-butyldimethylsilyl)-beta-D-ribofuranosyl]- 3’-spiro-5’ ‘-(4’ ‘-amino-1’ ‘,2’ ‘-oxathiole-2’ ‘,2’ ’-dioxide)thymine derivatives as inhibitors of HIV-1 reverse transcriptase dimerization.,” J. Med. Chem., vol. 49, no. 16, pp. 4834–4841, Aug. 2006.	No	N/A	N/A	Heteromerization
202	N. V Smelkova and J. A. Borowiec, “Dimerization of simian virus 40 T-antigen hexamers activates T-antigen DNA helicase activity.,” J. Virol., vol. 71, no. 11, pp. 8766–8773, Nov. 1997.	Yes	More	N/A	N/A	Simian virus T-antigen
203	A. C. Smith and J. E. Cronan, “Dimerization of the bacterial biotin carboxylase subunit is required for acetyl coenzyme A carboxylase activity in vivo.,” J. Bacteriol., vol. 194, no. 1, pp. 72–78, Jan. 2012.	Yes	More	N/A	N/A	Escherichia coli biotin carboxylase
204	K. M. Smith and R. A. Van Etten, “Activation of c-Abl kinase activity and transformation by a chemical inducer of dimerization.,” J. Biol. Chem., vol. 276, no. 26, pp. 24372–24379, Jun. 2001.	Yes	More	N/A	N/A	c-Abl
205	A. Sobieszek, “Calmodulin-dependent autophosphorylation of smooth muscle myosin light chain kinase: intermolecular reaction mechanism via dimerization of the kinase and potentiation of the catalytic activity following activation.,” Biochemistry, vol. 34, no. 37, pp. 11855–11863, Sep. 1995.	Yes	More	Yes	N/A	Myosin light chain kinase
206	S. Sorrentino, G. I. Yakovlev, and M. Libonati, “Dimerization of deoxyribonuclease I, lysozyme and papain. Effects of ionic strength on enzymic activity.,” Eur. J. Biochem., vol. 124, no. 1, pp. 183–189, May 1982.	No	N/A	N/A	No clear study of relationship between dimerization and activity
207	M. J. Sternberg and W. J. Gullick, “A sequence motif in the transmembrane region of growth factor receptors with tyrosine kinase activity mediates dimerization.,” Protein Eng., vol. 3, no. 4, pp. 245–248, Mar. 1990.	No	N/A	N/A	No clear study of relationship between dimerization and activity
208	E. Stjernschantz, J. Reinen, W. Meinl, B. J. George, H. Glatt, N. P. E. Vermeulen, and C. Oostenbrink, “Comparison of murine and human estrogen sulfotransferase inhibition in vitro and in silico--implications for differences in activity, subunit dimerization and substrate inhibition.,” Mol. Cell. Endocrinol., vol. 317, no. 1–2, pp. 127–140, Apr. 2010.	No	N/A	N/A	No clear study of relationship between dimerization and activity
209	M. D. Stone, S. B. Harvey, M. B. Martinez, R. R. Bach, and G. L. Nelsestuen, “Large enhancement of functional activity of active site-inhibited factor VIIa due to protein dimerization: insights into mechanism of assembly/disassembly from tissue factor.,” Biochemistry, vol. 44, no. 16, pp. 6321–6330, Apr. 2005.	Yes	More	N/A	N/A	Active site-inhibited blood clotting factor VIIa
210	K. Sugimoto, K. Kuriyama, A. Shibata, and M. Himeno, “Characterization of internal DNA-binding and C-terminal dimerization domains of human centromere/kinetochore autoantigen CENP-C in vitro: role of DNA-binding and self-associating activities in kinetochore organization.,” Chromosome Res., vol. 5, no. 2, pp. 132–141, Apr. 1997.	Yes	More	N/A	N/A	CENP-C
211	X. X. Sun and C. C. Wang, “The N-terminal sequence (residues 1-65) is essential for dimerization, activities, and peptide binding of Escherichia coli DsbC.,” J. Biol. Chem., vol. 275, no. 30, pp. 22743–22749, Jul. 2000.	Yes	More	N/A	N/A	Escherichia coli DsbC
212	M. G. Surette, M. Levit, Y. Liu, G. Lukat, E. G. Ninfa, A. Ninfa, and J. B. Stock, “Dimerization is required for the activity of the protein histidine kinase CheA that mediates signal transduction in bacterial chemotaxis.,” J. Biol. Chem., vol. 271, no. 2, pp. 939–945, Jan. 1996.	Yes	More	N/A	N/A	Histidine kinase CheA
213	A. Takahashi, J. Inokoshi, A. Hachiya, S. Oka, S. Omura, and H. Tanaka, “The high mannose-type glycan binding lectin actinohivin: dimerization greatly improves anti-HIV activity.,” J. Antibiot. (Tokyo)., vol. 64, no. 8, pp. 551–557, Aug. 2011.	Yes	More	N/A	N/A	Actinohivin
214	K. Takahashi, T. Sato, H. Yamazaki, and M. Yagi, “Distribution of manganese species in an oxidative dimerization reaction of a bis-terpyridine mononuclear manganese (II) complex and their heterogeneous water oxidation activities.,” J. Photochem. Photobiol. B., vol. 152, no. Pt A, pp. 119–126, Nov. 2015.	No	N/A	N/A	Chemical compound dimerization
215	A. Takeda, A. Matsuda, R. M. J. Paul, and N. R. Yaseen, “CD45-associated protein inhibits CD45 dimerization and up-regulates its protein tyrosine phosphatase activity.,” Blood, vol. 103, no. 9, pp. 3440–3447, May 2004.	Yes	Less	Yes	N/A	Protein tyrosine phosphatase CD45
216	J. Tan, W. Qiao, F. Xu, H. Han, Q. Chen, and Y. Geng, “Dimerization of BTas is required for the transactivational activity of bovine foamy virus.,” Virology, vol. 376, no. 1, pp. 236–241, Jun. 2008.	Yes	More	N/A	N/A	Bovine foamy virus Btas
217	T. Tanaka, Y. Ikawa, and S. Matsumura, “Rational Engineering of a Modular Group I Ribozyme to Control Its Activity by Self-Dimerization.,” Methods Mol. Biol., vol. 1632, pp. 325–340, 2017.	No	N/A	N/A	No clear study of relationship between dimerization and activity
218	K. G. Tanner, “Persistence of dimerization and enzymatic activity of epidermal growth factor receptor in the absence of epidermal growth factor.,” Biochemistry, vol. 36, no. 48, pp. 14889–14896, Dec. 1997.	Yes	More	N/A	N/A	Epidermal growth factor receptor
219	H. Tao, P. Peralta-Yahya, H. Lin, and V. W. Cornish, “Optimized design and synthesis of chemical dimerizer substrates for detection of glycosynthase activity via chemical complementation.,” Bioorg. Med. Chem., vol. 14, no. 20, pp. 6940–6953, Oct. 2006.	No	N/A	N/A	No clear study of relationship between dimerization and activity
220	C. Thornton, K.-C. Tang, K. Phamluong, K. Luong, A. Vagts, D. Nikanjam, R. Yaka, and D. Ron, “Spatial and temporal regulation of RACK1 function and N-methyl-D-aspartate receptor activity through WD40 motif-mediated dimerization.,” J. Biol. Chem., vol. 279, no. 30, pp. 31357–31364, Jul. 2004.	Yes	More	N/A	N/A	RACK1
221	Q. Tong, S. Xing, and S. M. Jhiang, “Leucine zipper-mediated dimerization is essential for the PTC1 oncogenic activity.,” J. Biol. Chem., vol. 272, no. 14, pp. 9043–9047, Apr. 1997.	Yes	More	N/A	N/A	PTC1
222	A. M. Topolska-Wos, S. M. Shell, E. Kilanczyk, R. H. Szczepanowski, W. J. Chazin, and A. Filipek, “Dimerization and phosphatase activity of calcyclin-binding protein/Siah-1 interacting protein: the influence of oxidative stress.,” FASEB J. Off. Publ. Fed. Am. Soc. Exp. Biol., vol. 29, no. 5, pp. 1711–1724, May 2015.	Yes	More	Yes	N/A	CacyBP/SIP
223	H. Tran, N. Gourrier, C. Lemercier-Neuillet, C.-M. Dhaenens, A. Vautrin, F. J. Fernandez-Gomez, L. Arandel, C. Carpentier, H. Obriot, S. Eddarkaoui, L. Delattre, E. Van Brussels, I. Holt, G. E. Morris, B. Sablonniere, L. Buee, N. Charlet-Berguerand, S. Schraen-Maschke, D. Furling, I. Behm-Ansmant, C. Branlant, M.-L. Caillet-Boudin, and N. Sergeant, “Analysis of exonic regions involved in nuclear …	No	N/A	N/A	No clear study of relationship between dimerization and activity
224	J. Turkson, J. S. Kim, S. Zhang, J. Yuan, M. Huang, M. Glenn, E. Haura, S. Sebti, A. D. Hamilton, and R. Jove, “Novel peptidomimetic inhibitors of signal transducer and activator of transcription 3 dimerization and biological activity.,” Mol. Cancer Ther., vol. 3, no. 3, pp. 261–269, Mar. 2004.	Yes	More	N/A	N/A	Stat3
225	M. K. Uddin, Y. Kato, Y. Takagi, T. Mikuma, and K. Taira, “Phosphorylation at 5’ end of guanosine stretches inhibits dimerization of G-quadruplexes and formation of a G-quadruplex interferes with the enzymatic activities of DNA enzymes.,” Nucleic Acids Res., vol. 32, no. 15, pp. 4618–4629, 2004.	No	N/A	N/A	Protein complex dimerization, not protein dimerization
226	C. C. Valley, D. J. Arndt-Jovin, N. Karedla, M. P. Steinkamp, A. I. Chizhik, W. S. Hlavacek, B. S. Wilson, K. A. Lidke, and D. S. Lidke, “Enhanced dimerization drives ligand-independent activity of mutant epidermal growth factor receptor in lung cancer.,” Mol. Biol. Cell, vol. 26, no. 22, pp. 4087–4099, Nov. 2015.	Yes	More	N/A	N/A	Epidermal growth factor receptor
227	J. van der Wijst, M. G. Blanchard, H. I. Woodroof, T. J. Macartney, R. Gourlay, J. G. Hoenderop, R. J. Bindels, and D. R. Alessi, “Kinase and channel activity of TRPM6 are co-ordinated by a dimerization motif and pocket interaction.,” Biochem. J., vol. 460, no. 2, pp. 165–175, Jun. 2014.	Yes	More	N/A	N/A	TRPM6
228	W. A. Vargas, S. Djonovic, S. A. Sukno, and C. M. Kenerley, “Dimerization controls the activity of fungal elicitors that trigger systemic resistance in plants.,” J. Biol. Chem., vol. 283, no. 28, pp. 19804–19815, Jul. 2008.	Yes	Less	N/A	N/A	Trichoderma virens small protein 1 Sm1
229	J. M. Vergis, K. G. Bulock, K. G. Fleming, and G. P. Beardsley, “Human 5-aminoimidazole-4-carboxamide ribonucleotide transformylase/inosine 5’-monophosphate cyclohydrolase. A bifunctional protein requiring dimerization for transformylase activity but not for cyclohydrolase activity.,” J. Biol. Chem., vol. 276, no. 11, pp. 7727–7733, Mar. 2001.	Yes	More	N/A	N/A	ATIC
230	C. M. Virbasius, S. Wagner, and M. R. Green, “A human nuclear-localized chaperone that regulates dimerization, DNA binding, and transcriptional activity of bZIP proteins.,” Mol. Cell, vol. 4, no. 2, pp. 219–228, Aug. 1999.	No	N/A	N/A	No clear study of relationship between dimerization and activity
231	H. Wahyudi, Y. Wang, and S. R. McAlpine, “Dimerization of a heat shock protein 90 inhibitor enhances inhibitory activity.,” Org. Biomol. Chem., vol. 12, no. 5, pp. 765–773, Feb. 2014.	No	N/A	N/A	Chemical compound dimerization
232	S. Walchli, X. Espanel, and R. Hooft van Huijsduijnen, “Sap-1/PTPRH activity is regulated by reversible dimerization.,” Biochem. Biophys. Res. Commun., vol. 331, no. 2, pp. 497–502, Jun. 2005.	Yes	Less	N/A	N/A	RPTP
233	X. Wan, X.-B. Wang, M.-H. Yang, J.-S. Wang, and L.-Y. Kong, “Dimerization of piceatannol by Momordica charantia peroxidase and alpha-glucosidase inhibitory activity of the biotransformation products.,” Bioorg. Med. Chem., vol. 19, no. 17, pp. 5085–5092, Sep. 2011.	No	N/A	N/A	Chemical compound dimerization
234	C.-M. Wang, R. X. Wang, R. Liu, and W.-H. Yang, “Jun Dimerization Protein 2 Activates Mc2r Transcriptional Activity: Role of Phosphorylation and SUMOylation.,” Int. J. Mol. Sci., vol. 18, no. 2, Jan. 2017.	No	N/A	N/A	No clear study of relationship between dimerization and activity
235	D. Wang, G. Qian, H. Zhang, K. R. Magliocca, S. Nannapaneni, A. R. M. R. Amin, M. Rossi, M. Patel, M. El-Deiry, J. T. Wadsworth, Z. Chen, F. R. Khuri, D. M. Shin, N. F. Saba, and Z. G. Chen, “HER3 Targeting Sensitizes HNSCC to Cetuximab by Reducing HER3 Activity and HER2/HER3 Dimerization: Evidence from Cell Line and Patient-Derived Xenograft Models.,” Clin. Cancer Res., vol. 23, no. 3, pp. 677–6…	No	N/A	N/A	Heteromerization
236	X. Wang, P. Vallurupalli, A. Vu, K. Lee, S. Sun, W.-J. Bai, C. Wu, H. Zhou, J.-E. Shea, L. E. Kay, and F. W. Dahlquist, “The linker between the dimerization and catalytic domains of the CheA histidine kinase propagates changes in structure and dynamics that are important for enzymatic activity.,” Biochemistry, vol. 53, no. 5, pp. 855–861, Feb. 2014.	No	N/A	N/A	No clear study of relationship between dimerization and activity
237	Z. Wang, T. Matsuo, S. Nagao, and S. Hirota, “Peroxidase activity enhancement of horse cytochrome c by dimerization.,” Org. Biomol. Chem., vol. 9, no. 13, pp. 4766–4769, Jul. 2011.	Yes	More	N/A	N/A	Horse cytochrome c
238	H. Wei and M.-M. Zhou, “Regulation of Raf activity by dimerization.,” Pigment cell & melanoma research, vol. 23, no. 2. England, pp. 156–157, Apr-2010.	Yes	More	N/A	N/A	Raf (isoform heterodimers are more active than isoform homodimers which are more actie than monomers)
239	T. Yamamoto, “[Expression of monocyte chemotactic activity by cross-linked dimerization of a ribosomal protein].,” Seikagaku., vol. 69, no. 5, pp. 324–328, May 1997.	No	N/A	N/A	In Japanese
240	S.-T. Yang, J. Il Kim, and S. Y. Shin, “Effect of dimerization of a beta-turn antimicrobial peptide, PST13-RK, on antimicrobial activity and mammalian cell toxicity.,” Biotechnol. Lett., vol. 31, no. 2, pp. 233–237, Feb. 2009.	No	N/A	N/A	Peptide dimerization
241	R. S. Yedidi, G. Proteasa, P. D. Martin, Z. Liu, J. F. Vickrey, I. A. Kovari, and L. C. Kovari, “A multi-drug resistant HIV-1 protease is resistant to the dimerization inhibitory activity of TLF-PafF.,” J. Mol. Graph. Model., vol. 53, pp. 105–111, Sep. 2014.	Yes	More	N/A	N/A	HIV-1 protease
242	Y.-H. Yeh, M. M. Kesavulu, H.-M. Li, S.-Z. Wu, Y.-J. Sun, E. H. E. Konozy, and C.-D. Hsiao, “Dimerization is important for the GTPase activity of chloroplast translocon components atToc33 and psToc159.,” J. Biol. Chem., vol. 282, no. 18, pp. 13845–13853, May 2007.	Yes	More	N/A	N/A	Arabidopsis thaliana Toc33
243	H. Yin, A. Zhou, and Y. Dai, “The association of elevated 2’,5’-oligoadenylate-dependent RNase L with lung cancer correlated with deficient enzymatic activity and decreased capacity of RNase L dimerization.,” Lung Cancer, vol. 78, no. 1, pp. 30–38, Oct. 2012.	Yes	More	N/A	N/A	RNase L
244	T. Yin, S. He, G. Shen, and Y. Wang, “HIF-1 Dimerization Inhibitor Acriflavine Enhances Antitumor Activity of Sunitinib in Breast Cancer Model.,” Oncol. Res., vol. 22, no. 3, pp. 139–145, 2014.	No	N/A	N/A	No clear study of relationship between dimerization and activity
245	T. Yokota, T. Tonozuka, S. Kamitori, and Y. Sakano, “The deletion of amino-terminal domain in Thermoactinomyces vulgaris R-47 alpha-amylases: effects of domain N on activity, specificity, stability and dimerization.,” Biosci. Biotechnol. Biochem., vol. 65, no. 2, pp. 401–408, Feb. 2001.	Yes	More	N/A	N/A	Thermoactinomyces vulgaris R47 alpha-amylase II
246	L.-M. Yuan, Z.-Z. Gao, H.-Y. Sun, S.-N. Qian, Y.-S. Xiao, L.-L. Sun, and S. Zeng, “Inter-isoform Hetero-dimerization of Human UDP-Glucuronosyltransferases (UGTs) 1A1, 1A9, and 2B7 and Impacts on Glucuronidation Activity.,” Sci. Rep., vol. 6, p. 34450, Nov. 2016.	No	N/A	N/A	Heteromerization
247	L. Yuan, S. Qian, Y. Xiao, H. Sun, and S. Zeng, “Homo- and hetero-dimerization of human UDP-glucuronosyltransferase 2B7 (UGT2B7) wild type and its allelic variants affect zidovudine glucuronidation activity.,” Biochem. Pharmacol., vol. 95, no. 1, pp. 58–70, May 2015.	No	N/A	N/A	No clear study of relationship between dimerization and activity
248	M. Zaccolo, A. P. Griffiths, T. D. Prospero, G. Winter, and E. Gherardi, “Dimerization of Fab fragments enables ready screening of phage antibodies that affect hepatocyte growth factor/scatter factor activity on target cells.,” Eur. J. Immunol., vol. 27, no. 3, pp. 618–623, Mar. 1997.	No	N/A	N/A	Homomerization in an artificial setting
249	K. Zaragoza, V. Begay, A. Schuetz, U. Heinemann, and A. Leutz, “Repression of transcriptional activity of C/EBPalpha by E2F-dimerization partner complexes.,” Mol. Cell. Biol., vol. 30, no. 9, pp. 2293–2304, May 2010.	No	N/A	N/A	Heteromerization
250	H. Zhang, F. Curreli, X. Zhang, S. Bhattacharya, A. A. Waheed, A. Cooper, D. Cowburn, E. O. Freed, and A. K. Debnath, “Antiviral activity of alpha-helical stapled peptides designed from the HIV-1 capsid dimerization domain.,” Retrovirology, vol. 8, p. 28, May 2011.	Yes	More	N/A	N/A	HIV-1 capsid
251	S. Zhang and K. Nomura, “Highly efficient dimerization of ethylene by (imido)vanadium complexes containing (2-anilidomethyl)pyridine ligands: notable ligand effect toward activity and selectivity.,” J. Am. Chem. Soc., vol. 132, no. 13, pp. 4960–4965, Apr. 2010.	No	N/A	N/A	Chemical compound dimerization
252	X. K. Zhang, G. Salbert, M. O. Lee, and M. Pfahl, “Mutations that alter ligand-induced switches and dimerization activities in the retinoid X receptor.,” Mol. Cell. Biol., vol. 14, no. 6, pp. 4311–4323, Jun. 1994.	Yes	More	Yes	N/A	Retinoid X receptor
253	C. Zhao and E. Beers, “Alternative splicing of Myb-related genes MYR1 and MYR2 may modulate activities through changes in dimerization, localization, or protein folding.,” Plant Signal. Behav., vol. 8, no. 11, p. e27325, Nov. 2013.	No	N/A	N/A	No clear study of relationship between dimerization and activity
254	L. Zhao and J. Chmielewski, “Inhibition of HIV-1 integrase dimerization and activity with crosslinked interfacial peptides.,” Bioorg. Med. Chem., vol. 21, no. 14, pp. 4041–4044, Jul. 2013.	Yes	More	N/A	N/A	HIV-1 integrase
255	L. Zhao, M. K. O’Reilly, M. D. Shultz, and J. Chmielewski, “Interfacial peptide inhibitors of HIV-1 integrase activity and dimerization.,” Bioorg. Med. Chem. Lett., vol. 13, no. 6, pp. 1175–1177, Mar. 2003.	Yes	More	N/A	N/A	HIV-1 integrase
256	Y. Zhao, M. Lu, H. Zhang, J. Hu, C. Zhou, Q. Xu, A. M. Ul Hussain Shah, H. Xu, L. Wang, and Y. Hua, “Structural insights into catalysis and dimerization enhanced exonuclease activity of RNase J.,” Nucleic Acids Res., vol. 43, no. 11, pp. 5550–5559, Jun. 2015.	Yes	More	N/A	N/A	Deinococcus radiodurans RNAse J
257	Y. Zhao, Q. Zhang, L. Yuan, R. Zhang, and L. Li, “N-glycosylation and dimerization regulate the PtrMAN6 enzyme activity that may modulate generation of oligosaccharide signals.,” Plant Signal. Behav., vol. 8, no. 11, p. e26956, Nov. 2013.	Yes	More	N/A	N/A	Populus mannan endo-hydrolase MAN6
258	Z. Zhao, Y. Peng, S.-F. Hao, Z.-H. Zeng, and C.-C. Wang, “Dimerization by domain hybridization bestows chaperone and isomerase activities.,” J. Biol. Chem., vol. 278, no. 44, pp. 43292–43298, Oct. 2003.	Yes	More	N/A	N/A	DsbC
259	R. Zhou, Y. Xie, H. Hu, G. Hu, V. S. Patel, J. Zhang, K. Yu, Y. Huang, H. Jiang, Z. Liang, Y. G. Zheng, and C. Luo, “Molecular Mechanism underlying PRMT1 Dimerization for SAM Binding and Methylase Activity.,” J. Chem. Inf. Model., vol. 55, no. 12, pp. 2623–2632, Dec. 2015.	Yes	More	N/A	N/A	Protein arginine methyltransferase 1
260	J. Zhu, L. Xiang, F. Jiang, and Z. J. Zhang, “Equilibrium of sortase A dimerization on Staphylococcus aureus cell surface mediates its cell wall sorting activity.,” Exp. Biol. Med. (Maywood)., vol. 241, no. 1, pp. 90–100, Jan. 2016.	Yes	Less	N/A	N/A	Staphylococcus aureus sortase A
261	W. L. Zhu and S. Y. Shin, “Effects of dimerization of the cell-penetrating peptide Tat analog on antimicrobial activity and mechanism of bactericidal action.,” J. Pept. Sci., vol. 15, no. 5, pp. 345–352, May 2009.	No	N/A	N/A	Peptide homomerization
262	A. Zoued, J.-P. Duneau, E. Durand, A. P. Espana, L. Journet, F. Guerlesquin, and E. Cascales, “Tryptophan-mediated Dimerization of the TssL Transmembrane Anchor Is Required for Type VI Secretion System Activity.,” J. Mol. Biol., vol. 430, no. 7, pp. 987–1003, Mar. 2018.	Yes	More	N/A	N/A	TssL
