# Supplementary material for: Changes of Cell Biochemical States Are Revealed in Protein Homomeric Complex Dynamics
Source: Cell. 2018 Nov 15;175(5):1418–1429.e9. doi: 10.1016/j.cell.2018.09.050 (PMC6242466; doi:10.1016/j.cell.2018.09.050)
Supplement: Table S4. Enriched GO Biological Processes, Molecular Functions, and Cellular Compartments in hdPCA Hits with an Increase or Decrease in Signal on Metformin versus the Control, Related to Figure 3 [file mmc5.xlsx]

## Sheet: GO BP down
Enriched biological processes in hits with decrease in signal on metformin vs. control (related to figure 3)
Count represents the number of significant hits associated with the GO term and size designates the number of ORFs that were tested in the hdPCA screen and associated with the GO term
Go Term ID	Term	P-value	Count	Size	Expected Count	Hits associated with the GO term
GO:0006730	one-carbon metabolic process	5.68796e-05	7	11	1.27056	GCV1, SAM2, ADE3, MTD1, SAM1, GCV2, MET7
GO:0002181	cytoplasmic translation	0.000211689	24	98	11.3196	RPS14A, RPP1A, RPL13A, RPL35B, RPP2B, RPL34A, RPL2A, RPL24A, RPL11B, RPL34B, RPL16A, RPL40A, RPL17B, RPL43B, RPL13B, RPS16A, SSB2, RPP2A, RPL3, RPS10A, PRT1, RPL7B, TIF5, RPL11A
GO:0016053	organic acid biosynthetic process	0.000275763	29	130	15.0158	GLT1, ARO1, GCN2, SUR2, PRO3, HIS1, ALD5, MET6, LEU1, ADE3, PAN5, MMF1, ARG3, MET5, MTD1, ARG7, IDH1, ACC1, ABZ1, LYS9, BIO5, IDH2, SER1, MET7, PRO2, ALD4, ALD6, GLN1, MET16
GO:0019752	carboxylic acid metabolic process	0.000446977	50	274	31.6486	ACH1, UGA2, DUR1,2, PDB1, PCS60, PGK1, GLT1, GCV1, ARO1, GCN2, SUR2, SAM2, HPA3, PRO3, HIS1, ALD5, MET6, LEU1, ARC1, HXK2, ADE3, PAN5, ENO2, GND1, MMF1, KGD1, ARG3, TDH2, URA8, MET5, MTD1, SAM1, ACO1, ARG7, GCV2, FAA4, IDH1, ACC1, ABZ1, LYS9, BIO5, PEX11, IDH2, SER1, MET7, PRO2, ALD4, ALD6, GLN1, MET16
GO:0090522	vesicle tethering involved in exocytosis	0.000797865	4	5	0.577529	EXO84, SEC5, SEC3, SEC6
GO:1901605	alpha-amino acid metabolic process	0.000832755	28	132	15.2468	UGA2, DUR1,2, GLT1, GCV1, SAM2, HPA3, PRO3, HIS1, MET6, LEU1, ADE3, MMF1, ARG3, URA8, MET5, MTD1, SAM1, ARG7, GCV2, IDH1, ABZ1, LYS9, IDH2, SER1, MET7, PRO2, GLN1, MET16
GO:0009161	ribonucleoside monophosphate metabolic process	0.000886022	20	83	9.58699	ADE1, PDB1, PGK1, VMA1, HXK2, QCR9, QCR10, ENO2, TDH2, PRS1, ADE16, COX8, APT1, AMD1, IMD4, ADE17, PRS5, ATP4, ATP15, QCR2
GO:0006892	post-Golgi vesicle-mediated transport	0.000961017	13	44	5.08226	SEC18, EXO84, ARL1, APM3, GCS1, VPS54, SEC5, VPS52, SEC3, VPS45, SEC6, VPS9, PEP5
GO:0008652	cellular amino acid biosynthetic process	0.00102763	22	96	11.0886	GLT1, ARO1, GCN2, PRO3, HIS1, MET6, LEU1, ADE3, MMF1, ARG3, MET5, MTD1, ARG7, IDH1, ABZ1, LYS9, IDH2, SER1, MET7, PRO2, GLN1, MET16
GO:0009126	purine nucleoside monophosphate metabolic process	0.0014153	18	74	8.54743	ADE1, PDB1, PGK1, VMA1, HXK2, QCR9, QCR10, ENO2, TDH2, ADE16, COX8, APT1, AMD1, IMD4, ADE17, ATP4, ATP15, QCR2
GO:0001927	exocyst assembly	0.0015309	3	3	0.346518	EXO84, SEC5, SEC3
GO:0002143	tRNA wobble position uridine thiolation	0.0015309	3	3	0.346518	NCS6, UBA4, URM1
GO:0051601	exocyst localization	0.0015309	3	3	0.346518	EXO84, SEC3, SEC6
GO:0051650	establishment of vesicle localization	0.00170139	5	9	1.03955	EXO84, SED4, SEC5, SEC3, SEC6
GO:0072521	purine-containing compound metabolic process	0.0019143	8	22	2.49178	ADE1, ADE3, BCY1, MTD1, ADE16, AMD1, ADE17, SER1
GO:0009396	folic acid-containing compound biosynthetic process	0.00217523	4	6	0.693035	ADE3, MTD1, ABZ1, MET7
GO:0009084	glutamine family amino acid biosynthetic process	0.00217733	8	22	2.54113	GLT1, PRO3, ARG3, ARG7, IDH1, IDH2, PRO2, GLN1
GO:0009259	ribonucleotide metabolic process	0.00247016	21	96	11.0886	ADE1, PDB1, PGK1, VMA1, HXK2, QCR9, QCR10, ENO2, BCY1, TDH2, URA8, ADE16, COX8, APT1, AMD1, IMD4, ADE17, ACC1, ATP4, ATP15, QCR2
GO:0055114	oxidation-reduction process	0.00410691	35	198	22.4416	PRX1, UGA2, PDB1, GLT1, PST2, ARO1, SUR2, TSA2, FRD1, PRO3, ALD5, ADE3, YHB1, COQ6, ERG11, PAN5, GND1, TDH2, LIA1, MET5, YKL071W, ECM4, MTD1, IMD4, ALO1, PGA3, YML131W, GCV2, LYS9, PEX11, PRO2, ALD4, SVL3, ALD6, MET16
GO:0046390	ribose phosphate biosynthetic process	0.0041391	13	51	5.8908	ADE1, BCY1, URA8, PRS1, ADE16, APT1, AMD1, IMD4, ADE17, ACC1, PRS5, ATP4, ATP15
GO:0046907	intracellular transport	0.00424585	69	445	51.4001	PEP1, SFT2, SEC18, VPS15, EXO84, SUS1, ARL1, RRT2, APM3, BIK1, SED4, ASM4, GCS1, VPS54, SAC3, SEC5, NUP42, YPQ2, NPL3, VPS52, PAC11, SEC3, BIM1, THO1, COG3, YPT1, ERP6, ERV14, MPC1, VPS45, SEH1, TIP20, KIP3, MSP1, UTP22, OSH7, SPL2, CHS7, THP2, EGD2, YRB2, SEC6, SEC28, RPL40A, NUP192, TIM54, ATG27, SOP4, NUP133, SSA2, EMP70, NDL1, SPC2, VPS9, ATG16, PEP5, GOT1, YIP3, YDJ1, SSB2, VPS27, ACC1, SGT2…
GO:0000147	actin cortical patch assembly	0.00461439	4	7	0.808541	SLA1, ENT1, PRK1, ARC19
GO:0006488	dolichol-linked oligosaccharide biosynthetic process	0.00461439	4	7	0.808541	ALG13, DIE2, ALG9, ALG8
GO:0034221	fungal-type cell wall chitin biosynthetic process	0.00461439	4	7	0.808541	CHS3, BMH2, BMH1, CHS7
GO:0019413	acetate biosynthetic process	0.0055966	3	4	0.462024	ALD5, ALD4, ALD6
GO:1901566	organonitrogen compound biosynthetic process	0.00566224	28	158	17.2537	ADE1, CHS3, BMH2, SUR2, SAM2, BMH1, HEM2, PAN5, CHS7, SCH9, BCY1, CDC8, OPI3, URA8, LAC1, ADE16, SAM1, ORM2, APT1, AMD1, IMD4, ADE17, SNZ2, ACC1, BIO5, THI80, ATP4, ATP15
GO:0009060	aerobic respiration	0.00571036	12	47	5.42878	COX20, QCR9, QCR10, KGD1, PET10, PUF3, ADE16, ACO1, PAH1, IDH1, IDH2, QCR2
GO:0006446	regulation of translational initiation	0.0066499	6	16	1.84809	GCN2, TIF2, GCN3, TIF1, PRT1, TIF5
GO:0043603	cellular amide metabolic process	0.00699015	50	310	35.8068	RPS9B, DUR1,2, EFM2, RPS14A, RPP1A, RPL13A, RPL35B, GCN2, MHR1, RPP2B, NPL3, RPL34A, RPL2A, RPL24A, ARC1, RPL11B, ADE3, SBP1, PAN5, MMF1, RPL34B, RPL16A, RPL40A, TIF2, RPL17B, TOR1, RPL43B, LAC1, GCN3, TIF1, ECM4, MTD1, SPC2, RPL13B, RPS16A, SSB2, ABZ1, BIO5, RPP2A, DBP5, RPL3, MET7, RPS10A, PRT1, CAM1, DBP1, RPL7B, TIF5, TEF1, RPL11A
GO:0031929	TOR signaling	0.0071366	7	21	2.42562	BIT2, EGO2, SEH1, MDS3, TOR1, MEH1, AVO2
GO:0044038	cell wall macromolecule biosynthetic process	0.0071366	7	21	2.42562	CHS3, BMH2, PMI40, BMH1, CHS7, YUR1, YEH2
GO:0015031	protein transport	0.00724728	55	348	40.196	PEP1, SFT2, SEC18, VPS15, EXO84, SUS1, ARL1, APM3, SED4, ASM4, GCS1, VPS54, SAC3, SEC5, NUP42, ERD1, VPS52, SEC3, COG3, YPT1, ERP6, VPS45, SEH1, TIP20, MSP1, SPL2, CHS7, EGD2, YRB2, SEC6, SEC28, NUP192, TIM54, ATG27, SOP4, APE1, MEH1, NUP133, SSA2, SPC2, VPS9, PGA3, ATG16, PEP5, GOT1, PBI2, YDJ1, INP52, VPS75, VPS27, ACC1, SGT2, DBP5, WTM1, GYP5
GO:0007114	cell budding	0.00739431	10	37	4.27372	BOI1, BUD3, ERV14, UBA4, URM1, BUD4, DCW1, MUB1, ROT1, DFG5
GO:1901699	cellular response to nitrogen compound	0.0079581	5	12	1.38607	GAT1, MEH1, DAL80, ASI1, ASI3
GO:0006753	nucleoside phosphate metabolic process	0.00801237	30	167	19.2895	ADE1, PDB1, PGK1, VMA1, PMI40, HXK2, QCR9, ADE3, QCR10, ENO2, GND1, BCY1, TDH2, CDC8, URA8, PRS1, MTD1, ADE16, COX8, APT1, AMD1, IMD4, ADE17, ACC1, PRS5, ALD4, ALD6, ATP4, ATP15, QCR2
GO:0008654	phospholipid biosynthetic process	0.00814198	12	49	5.65979	GPI8, GPI17, GUP1, NEM1, INO1, OPI3, URA8, GPI13, PAH1, PDR16, SPT14, PIS1
GO:1901137	carbohydrate derivative biosynthetic process	0.00830174	16	76	8.48641	OST4, PMT7, GPI8, ERD1, GPI17, SAM2, PMI40, GUP1, YUR1, CDC8, PMT4, GPI13, YEH2, SAM1, ROT1, SPT14
GO:0042558	pteridine-containing compound metabolic process	0.00839378	4	8	0.924047	ADE3, MTD1, ABZ1, MET7
GO:0046040	IMP metabolic process	0.00839378	4	8	0.924047	ADE1, ADE16, AMD1, ADE17
GO:0009168	purine ribonucleoside monophosphate biosynthetic process	0.00899301	8	27	3.11866	ADE1, ADE16, APT1, AMD1, IMD4, ADE17, ATP4, ATP15
GO:0009112	nucleobase metabolic process	0.00929547	6	17	1.9636	ADE3, URA8, MTD1, APT1, AMD1, SER1
GO:0042278	purine nucleoside metabolic process	0.00954584	17	81	9.35598	PDB1, PGK1, VMA1, SAM2, HXK2, QCR9, QCR10, ENO2, TDH2, SAM1, COX8, APT1, IMD4, ACC1, ATP4, ATP15, QCR2
GO:0009124	nucleoside monophosphate biosynthetic process	0.010931	10	39	4.50473	ADE1, PRS1, ADE16, APT1, AMD1, IMD4, ADE17, PRS5, ATP4, ATP15
GO:0070085	glycosylation	0.0112645	11	45	5.19776	OST4, PMT7, ERD1, PMI40, ALG13, DIE2, YUR1, PMT4, ROT1, ALG9, ALG8
GO:1901657	glycosyl compound metabolic process	0.0119837	19	96	11.0886	PDB1, PGK1, VMA1, SAM2, HXK2, QCR9, QCR10, ENO2, EGH1, TDH2, URA8, SAM1, COX8, APT1, IMD4, ACC1, ATP4, ATP15, QCR2
GO:0044699	single-organism process	0.0121832	293	2362	272.825	ADE1, KIN3, HTA2, SLA1, ACH1, PEP1, RFT1, PRX1, KTI11, BOI1, SFT2, UGA2, CHS3, NRG2, SEC18, VPS15, EXO84, SUS1, ARL1, DUR1,2, HPC2, PDB1, PCS60, RRT2, BIT2, EFM2, APM3, BUD3, BIK1, ADP1, PGK1, PMP1, SED4, EGO2, GIT1, ASM4, SRF1, MHF2, ENT1, GLT1, VMA1, GCS1, OST4, YPD1, GCV1, VPS54, PST2, BMH2, ARO1, SAC3, SEC5, NUP42, COX20, GCN2, MHR1, SUR2, PMT7, GPI8, YPQ2, ERD1, NPL3, GPI17, TSA2, PKH3, VPS5…
GO:0032447	protein urmylation	0.0127947	3	5	0.577529	NCS6, UBA4, URM1
GO:0043001	Golgi to plasma membrane protein transport	0.0127947	3	5	0.577529	SEC18, ARL1, GCS1
GO:0071230	cellular response to amino acid stimulus	0.0127947	3	5	0.577529	MEH1, ASI1, ASI3
GO:0006164	purine nucleotide biosynthetic process	0.0129619	2	2	0.227958	ADE3, MTD1
GO:0046467	membrane lipid biosynthetic process	0.0131199	10	40	4.62024	SUR2, GPI8, GPI17, GUP1, SCH9, TOR1, LAC1, GPI13, ORM2, SPT14
GO:0006556	S-adenosylmethionine biosynthetic process	0.0133123	2	2	0.231012	SAM2, SAM1
GO:0031115	negative regulation of microtubule polymerization	0.0133123	2	2	0.231012	BIK1, KIP3
GO:0035494	SNARE complex disassembly	0.0133123	2	2	0.231012	SEC18, YPT1
GO:0055092	sterol homeostasis	0.0133123	2	2	0.231012	SPF1, MEH1
GO:0009100	glycoprotein metabolic process	0.0133173	11	46	5.31327	OST4, PMT7, ERD1, PMI40, DIE2, YUR1, PMT4, YEH2, ROT1, ALG9, ALG8
GO:0050658	RNA transport	0.013362	19	97	11.2041	SUS1, ASM4, SAC3, NUP42, NPL3, THO1, SEH1, UTP22, THP2, NUP192, SHE2, NUP133, SSA2, PML39, YDJ1, DBP5, RPS10A, TEF1, SPN1
GO:0006031	chitin biosynthetic process	0.0137477	4	9	1.03955	CHS3, BMH2, BMH1, CHS7
GO:0030865	cortical cytoskeleton organization	0.0137477	4	9	1.03955	SLA1, ENT1, PRK1, ARC19
GO:0044255	cellular lipid metabolic process	0.0142379	30	174	20.098	SUR2, GPI8, GPI17, ALG13, GUP1, SAY1, NEM1, ERG11, SCH9, LSB6, INO1, TOR1, OPI3, URA8, LAC1, SAC1, GPI13, ORM2, PAH1, FAA4, INP52, PDR16, FIG4, ACC1, PEX11, ALG8, NCR1, DAP1, SPT14, PIS1
GO:0009152	purine ribonucleotide biosynthetic process	0.0156224	10	41	4.73574	ADE1, BCY1, ADE16, APT1, AMD1, IMD4, ADE17, ACC1, ATP4, ATP15
GO:0044267	cellular protein metabolic process	0.0179026	117	859	99.2195	KIN3, KTI11, VPS15, SUS1, RPS9B, RRT2, EFM2, MAK31, RPS14A, RPP1A, RPL13A, RPL35B, VMA1, OST4, BMH2, HSP78, GCN2, MHR1, PMT7, GPI8, RPP2B, ERD1, NPL3, GPI17, PKH3, SPS1, PMI40, BIM1, RPL34A, EMP65, BMH1, EPL1, RPL2A, RPL24A, GUP1, ARC1, RCK1, CDC55, NCS6, SWC4, RPL11B, DIE2, SBP1, EFM1, NEM1, UBA4, SPL2, CHS7, EGD2, SCH9, URM1, SNL1, SSM4, BCY1, MMF1, RPL34B, SDS3, PRK1, RPL16A, RPL40A, ARP4, TIF…
GO:0044711	single-organism biosynthetic process	0.017957	80	560	64.6833	ADE1, KTI11, CHS3, PDB1, RRT2, PGK1, GLT1, BMH2, ARO1, GCN2, MHR1, SUR2, GPI8, GPI17, SAM2, GLC3, PMI40, PRO3, HIS1, ALD5, MET6, BMH1, IGD1, LEU1, HEM2, GUP1, ADE3, COQ6, NEM1, ERG11, PAN5, CHS7, ENO2, SCH9, BCY1, MMF1, ARG3, INO1, TDH2, CDC8, TOR1, LIA1, OPI3, URA8, MET5, LAC1, PRS1, MTD1, GPI13, ADE16, SAM1, ORM2, APT1, AMD1, IMD4, ARG7, ADE17, PAH1, TPS3, IDH1, PDR16, SNZ2, ACC1, ABZ1, LYS9, B…
GO:0044765	single-organism transport	0.0185748	95	681	78.6595	PEP1, RFT1, SFT2, SEC18, VPS15, EXO84, SUS1, ARL1, RRT2, APM3, BIK1, ADP1, PMP1, SED4, GIT1, ASM4, VMA1, GCS1, VPS54, SAC3, SEC5, NUP42, YPQ2, NPL3, VPS52, PAC11, SPF1, CAN1, SEC3, BIM1, THO1, COG3, YPT1, ERP6, ERV14, HNM1, MPC1, GUP1, VPS45, TIP20, KIP3, HXK2, VMA7, MSP1, UTP22, YHB1, OSH7, SPL2, CHS7, THP2, EGD2, YRB2, SEC6, SEC28, QDR2, RPL40A, TIM54, ATG27, SOP4, GEF1, DAL5, GAP1, NUP133, SSA…
GO:0009199	ribonucleoside triphosphate metabolic process	0.0195305	13	61	7.04586	PDB1, PGK1, VMA1, HXK2, QCR9, QCR10, ENO2, TDH2, URA8, COX8, ATP4, ATP15, QCR2
GO:0051640	organelle localization	0.0197434	18	94	10.8576	EXO84, BIK1, SED4, SEC5, PAC11, SEC3, BIM1, KIP3, YRB2, SEC6, RPL40A, ARC19, MEH1, NUP133, DNM1, PUF3, NDL1, SSB2
GO:0015980	energy derivation by oxidation of organic compounds	0.0201699	19	101	11.6661	BMH2, COX20, GLC3, RGI1, BMH1, IGD1, QCR9, QCR10, KGD1, PET10, PUF3, ADE16, ACO1, COX8, PAH1, IDH1, IDH2, HAP5, QCR2
GO:0046349	amino sugar biosynthetic process	0.0208578	4	10	1.15506	CHS3, BMH2, BMH1, CHS7
GO:0044281	small molecule metabolic process	0.0212869	76	540	61.4836	ADE1, ACH1, UGA2, DUR1,2, PDB1, PCS60, PGK1, GLT1, VMA1, ARO1, GCN2, SUR2, HPA3, PMI40, PRO3, HIS1, ALD5, MET6, IGD1, LEU1, GUP1, ARC1, HXK2, QCR9, COQ6, SAY1, OSH7, QCR10, ERG11, PAN5, ENO2, GND1, BCY1, MMF1, KGD1, YJL068C, ARG3, INO1, TDH2, CDC8, OPI3, URA8, MET5, PRS1, DAL80, YEH2, ADE16, ACO1, COX8, APT1, AMD1, IMD4, PHO84, ARG7, ADE17, FAA4, IDH1, PDR16, SNZ2, ACC1, ABZ1, LYS9, BIO5, PRS5, P…
GO:0042440	pigment metabolic process	0.0215772	6	20	2.31012	HEM2, ADE3, MTD1, APT1, AMD1, SER1
GO:0006486	protein glycosylation	0.0216667	10	43	4.96675	OST4, PMT7, ERD1, PMI40, DIE2, YUR1, PMT4, ROT1, ALG9, ALG8
GO:0043043	peptide biosynthetic process	0.0222692	40	254	29.3385	RPS9B, EFM2, RPS14A, RPP1A, RPL13A, RPL35B, GCN2, MHR1, RPP2B, NPL3, RPL34A, RPL2A, RPL24A, ARC1, RPL11B, SBP1, MMF1, RPL34B, RPL16A, RPL40A, TIF2, RPL17B, TOR1, RPL43B, GCN3, TIF1, RPL13B, RPS16A, SSB2, RPP2A, DBP5, RPL3, RPS10A, PRT1, CAM1, DBP1, RPL7B, TIF5, TEF1, RPL11A
GO:0043650	dicarboxylic acid biosynthetic process	0.0225212	5	15	1.73259	GLT1, ARO1, IDH1, ABZ1, IDH2
GO:0051494	negative regulation of cytoskeleton organization	0.0225212	5	15	1.73259	BIK1, BIM1, KIP3, CAP2, PIN3
GO:0071495	cellular response to endogenous stimulus	0.0225212	5	15	1.73259	GAT1, MEH1, DAL80, ASI1, ASI3
GO:0006458	'de novo' protein folding	0.0231528	3	6	0.690189	HSC82, ROT1, YDJ1
GO:0046034	ATP metabolic process	0.0233975	12	56	6.46833	PDB1, PGK1, VMA1, HXK2, QCR9, QCR10, ENO2, TDH2, COX8, ATP4, ATP15, QCR2
GO:0006189	'de novo' IMP biosynthetic process	0.0234142	3	6	0.693035	ADE1, ADE16, ADE17
GO:0035542	regulation of SNARE complex assembly	0.0234142	3	6	0.693035	VPS45, SEC6, PEP5
GO:0090153	regulation of sphingolipid biosynthetic process	0.0234142	3	6	0.693035	SCH9, TOR1, ORM2
GO:0032984	macromolecular complex disassembly	0.0244461	11	50	5.77529	SEC18, EFM2, NPL3, BIM1, YPT1, PRP43, KIP3, CAP2, RSC58, DBP5, CAM1
GO:0006913	nucleocytoplasmic transport	0.0246689	22	124	14.3227	SUS1, ASM4, SAC3, NUP42, NPL3, THO1, SEH1, UTP22, THP2, YRB2, RPL40A, NUP192, NUP133, SSA2, YDJ1, SSB2, ACC1, DBP5, WTM1, RPS10A, TEF1, SPN1
GO:0051234	establishment of localization	0.0256174	111	820	94.7148	SLA1, PEP1, RFT1, SFT2, SEC18, VPS15, EXO84, SUS1, ARL1, RRT2, APM3, BIK1, ADP1, PMP1, SED4, GIT1, ASM4, ENT1, VMA1, GCS1, VPS54, SAC3, SEC5, NUP42, YPQ2, ERD1, NPL3, VPS52, PAC11, SPF1, CAN1, SEC3, BIM1, THO1, COG3, YPT1, ERP6, ERV14, HNM1, MPC1, GUP1, VPS45, SEH1, TIP20, KIP3, HXK2, VMA7, MSP1, UTP22, YHB1, OSH7, SPL2, CHS7, THP2, EGD2, YRB2, SEC6, SEC28, PRK1, QDR2, RPL40A, NUP192, TIM54, ATG2…
GO:0006623	protein targeting to vacuole	0.0266585	12	57	6.58383	PEP1, VPS15, ARL1, APM3, COG3, YPT1, VPS45, SPL2, ATG27, VPS9, ATG16, VPS27
GO:0001300	chronological cell aging	0.0273534	6	21	2.42562	GCN2, SCH9, DNM1, PGA3, CKA2, SCP1
GO:0048278	vesicle docking	0.0294444	4	11	1.26535	EXO84, SEC5, SEC3, VPS45
GO:0071822	protein complex subunit organization	0.0295838	45	297	34.3052	SLA1, SEC18, EXO84, HPC2, EFM2, BIK1, SED4, ASM4, MHF2, ENT1, GCS1, SEC5, COX20, NPL3, SEC3, BIM1, STE2, YPT1, VPS45, KIP3, SWC4, VMA21, QCR9, NAS6, SNL1, CAP2, SEC6, PRK1, NUP192, ARP4, UFD4, ARC19, DNM1, RSC58, CLB4, HSC82, PEP5, BNI5, VPS75, DBP5, SCP1, CAM1, ATP4, SPN1, PIN3
GO:0007035	vacuolar acidification	0.0297355	5	16	1.84809	VMA1, VPS45, VMA7, MEH1, VMA13
GO:0010243	response to organonitrogen compound	0.0297355	5	16	1.84809	GAT1, MEH1, DAL80, ASI1, ASI3
GO:0010970	microtubule-based transport	0.0297355	5	16	1.84809	BIK1, PAC11, BIM1, KIP3, NDL1
GO:0030473	nuclear migration along microtubule	0.0297355	5	16	1.84809	BIK1, PAC11, BIM1, KIP3, NDL1
GO:0045851	pH reduction	0.0297355	5	16	1.84809	VMA1, VPS45, VMA7, MEH1, VMA13
GO:0051453	regulation of intracellular pH	0.0297355	5	16	1.84809	VMA1, VPS45, VMA7, MEH1, VMA13
GO:0006037	cell wall chitin metabolic process	0.0298501	4	11	1.27056	CHS3, BMH2, BMH1, CHS7
GO:0031333	negative regulation of protein complex assembly	0.0298501	4	11	1.27056	BIK1, KIP3, CAP2, SEC6
GO:0015931	nucleobase-containing compound transport	0.0321252	19	106	12.2436	SUS1, ASM4, SAC3, NUP42, NPL3, THO1, SEH1, UTP22, THP2, NUP192, SHE2, NUP133, SSA2, PML39, YDJ1, DBP5, RPS10A, TEF1, SPN1
GO:0036211	protein modification process	0.0327087	67	471	54.4033	KIN3, KTI11, VPS15, SUS1, RRT2, EFM2, MAK31, RPP1A, OST4, BMH2, GCN2, PMT7, GPI8, RPP2B, ERD1, GPI17, PKH3, SPS1, PMI40, BMH1, EPL1, GUP1, RCK1, CDC55, NCS6, SWC4, DIE2, EFM1, NEM1, UBA4, SPL2, SCH9, URM1, SSM4, BCY1, SDS3, PRK1, RPL40A, ARP4, YUR1, TPK1, HUL4, TOR1, LIA1, PMT4, UFD4, HSL1, NNK1, MEH1, GPI13, SSK1, CLB4, RCK2, UBC12, CSI1, MUB1, ATG16, ROT1, PEP5, YDJ1, UBP10, ALG9, VPS75, CKA2, …
GO:0016197	endosomal transport	0.0332082	12	59	6.78686	SFT2, VPS15, VPS54, VPS52, VPS45, OSH7, SEC28, EMP70, VPS9, PEP5, GOT1, VPS27
GO:0006406	mRNA export from nucleus	0.0336804	10	46	5.31327	SUS1, ASM4, SAC3, NUP42, NPL3, THO1, THP2, NUP133, DBP5, SPN1
GO:0007033	vacuole organization	0.0336804	10	46	5.31327	SEC18, VPS15, VPS45, ENO2, ATG27, MEH1, VPS9, PAH1, PEP5, PBI2
GO:0009987	cellular process	0.0336996	350	2917	336.931	ADE1, KIN3, HTB2, HTA2, SLA1, ACH1, POP8, RFT1, PRX1, KTI11, BOI1, UGA2, CHS3, PRP6, NRG2, SEC18, VPS15, EXO84, SUS1, RPB5, ARL1, RPS9B, DUR1,2, HPC2, PDB1, PCS60, RRT2, BIT2, EFM2, YCL001W-B, BUD3, BIK1, PEX34, ADP1, PGK1, MAK31, RPS14A, SED4, EGO2, GIT1, RPP1A, RPL13A, ASM4, RPL35B, MHF2, ENT1, GLT1, VMA1, GCS1, OST4, YPD1, GCV1, VPS54, PST2, YDR089W, BMH2, ARO1, SAC3, SEC5, NUP42, COX20, HSP78…
GO:0006661	phosphatidylinositol biosynthetic process	0.0340669	6	22	2.54113	GPI8, GPI17, GUP1, GPI13, SPT14, PIS1
GO:0043624	cellular protein complex disassembly	0.0349847	7	28	3.21996	EFM2, NPL3, BIM1, KIP3, CAP2, DBP5, CAM1
GO:0019637	organophosphate metabolic process	0.0361032	17	96	10.779	GPI8, GPI17, GUP1, NEM1, LSB6, INO1, OPI3, SAC1, GPI13, PAH1, INP52, PDR16, FIG4, SNZ2, THI80, SPT14, PIS1
GO:0006068	ethanol catabolic process	0.0368752	2	3	0.346518	ALD5, ALD6
GO:0016255	attachment of GPI anchor to protein	0.0368752	2	3	0.346518	GPI8, GPI17
GO:0016559	peroxisome fission	0.0368752	2	3	0.346518	DNM1, PEX11
GO:0031120	snRNA pseudouridine synthesis	0.0368752	2	3	0.346518	CBF5, PUS1
GO:0032456	endocytic recycling	0.0368752	2	3	0.346518	RRT2, YPT1
GO:0035337	fatty-acyl-CoA metabolic process	0.0368752	2	3	0.346518	FAA4, ACC1
GO:0035719	tRNA import into nucleus	0.0368752	2	3	0.346518	SSA2, YDJ1
GO:0036369	transcription factor catabolic process	0.0368752	2	3	0.346518	ASI1, ASI3
GO:0042174	negative regulation of sporulation resulting in formation of a cellular spore	0.0368752	2	3	0.346518	MDS3, PDR16
GO:0043096	purine nucleobase salvage	0.0368752	2	3	0.346518	APT1, AMD1
GO:0048211	Golgi vesicle docking	0.0368752	2	3	0.346518	SEC18, YPT1
GO:0051083	'de novo' cotranslational protein folding	0.0368752	2	3	0.346518	EGD2, SSB2
GO:1903833	positive regulation of cellular response to amino acid starvation	0.0368752	2	3	0.346518	GCN2, GCN3
GO:1990481	mRNA pseudouridine synthesis	0.0368752	2	3	0.346518	CBF5, PUS1
GO:0009113	purine nucleobase biosynthetic process	0.0371091	3	7	0.805221	ADE3, MTD1, SER1
GO:0047484	regulation of response to osmotic stress	0.037514	3	7	0.808541	NRG2, SCH9, SSK1
GO:0007165	signal transduction	0.0393669	33	211	24.3717	VPS15, ARL1, BIT2, BUD3, EGO2, YPD1, BMH2, PKH3, BMH1, STE2, YPT1, ERV14, SEH1, CDC55, MDS3, EFG1, BCY1, TPK1, TOR1, PMT4, RCN1, MEH1, SSK1, RCK2, MID2, CNA1, CSI1, AVO2, ROT1, MKS1, WSC2, NCR1, BEM3
GO:0023052	signaling	0.0393669	33	211	24.3717	VPS15, ARL1, BIT2, BUD3, EGO2, YPD1, BMH2, PKH3, BMH1, STE2, YPT1, ERV14, SEH1, CDC55, MDS3, EFG1, BCY1, TPK1, TOR1, PMT4, RCN1, MEH1, SSK1, RCK2, MID2, CNA1, CSI1, AVO2, ROT1, MKS1, WSC2, NCR1, BEM3
GO:0030029	actin filament-based process	0.0398682	13	67	7.73889	SLA1, ENT1, GCS1, SAC3, VPS52, CAP2, PRK1, ARC19, SSK1, AVO2, ROT1, SCP1, PIN3
GO:0071966	fungal-type cell wall polysaccharide metabolic process	0.0407961	4	12	1.38607	CHS3, BMH2, BMH1, CHS7
GO:0006555	methionine metabolic process	0.04176	6	23	2.65664	SAM2, MET6, ADE3, MET5, SAM1, MET16
GO:0071426	ribonucleoprotein complex export from nucleus	0.0418016	16	88	10.1645	SUS1, ASM4, SAC3, NUP42, NPL3, THO1, UTP22, THP2, YRB2, RPL40A, NUP133, SSB2, DBP5, RPS10A, TEF1, SPN1
GO:0042455	ribonucleoside biosynthetic process	0.041958	8	35	4.04271	SAM2, URA8, SAM1, APT1, IMD4, ACC1, ATP4, ATP15
GO:0016310	phosphorylation	0.0424133	36	235	27.1439	KIN3, VPS15, PDB1, PGK1, RPP1A, ARO1, GCN2, RPP2B, PKH3, SPS1, RCK1, HXK2, QCR9, QCR10, SPL2, ENO2, SCH9, BCY1, PRK1, LSB6, TPK1, TDH2, CDC8, TOR1, HSL1, NNK1, PRS1, MEH1, SSK1, CLB4, RCK2, COX8, PRS5, CKA2, THI80, QCR2
GO:0032940	secretion by cell	0.0426012	7	29	3.34967	EXO84, SEC5, SEC3, VPS45, OSH7, SEC6, GYP5
GO:0006888	ER to Golgi vesicle-mediated transport	0.043043	12	61	7.04586	SED4, GCS1, COG3, YPT1, ERP6, ERV14, CHS7, SEC28, SOP4, GOT1, YIP3, GYP5
GO:0009144	purine nucleoside triphosphate metabolic process	0.043043	12	61	7.04586	PDB1, PGK1, VMA1, HXK2, QCR9, QCR10, ENO2, TDH2, COX8, ATP4, ATP15, QCR2
GO:0006403	RNA localization	0.0432242	16	89	10.2051	ASM4, NUP42, NPL3, THO1, SEH1, UTP22, THP2, NUP192, NUP133, SSA2, PML39, YDJ1, DBP5, RPS10A, TEF1, SPN1
GO:0008298	intracellular mRNA localization	0.0481127	5	18	2.07911	SUS1, SAC3, SHE2, PUF3, BFR1
GO:0040023	establishment of nucleus localization	0.0481127	5	18	2.07911	BIK1, PAC11, BIM1, KIP3, NDL1
GO:0043244	regulation of protein complex disassembly	0.0481127	5	18	2.07911	EFM2, NPL3, BIM1, CAP2, CAM1
GO:0045017	glycerolipid biosynthetic process	0.0487332	8	36	4.15821	GPI8, GPI17, GUP1, OPI3, GPI13, PAH1, SPT14, PIS1

## Sheet: GO BP up
Enriched biological processes in hits with increase in signal on metformin vs. control (related to figure 3)
Count represents the number of significant hits associated with the GO term and size designates the number of ORFs that were tested in the hdPCA screen and associated with the GO term
Go Term ID	Term	P-value	Count	Size	Expected Count	Hits associated with the GO term
GO:0009987	cellular process	0.000287908	306	2917	284.259	DRS2, MYO4, ERP1, YAT1, LSM2, RPL19B, HEK2, STU1, UBP13, PRS4, SSA3, BNA4, HHT1, MNN2, YPK3, HMT1, BAP2, TAT1, SLM4, NHP6B, GRS1, TFC1, VMA2, YBR137W, BMT2, SUP45, TYR1, EHT1, RPS6B, MSI1, BEM1, DER1, FTH1, OM14, YBR241C, DUT1, REI1, SNF5, BSD2, CIT2, CDC39, APC11, SLX5, NAT1, USO1, MDH3, BUG1, RPL41B, RDI1, ATG9, DHH1, SFA1, LYS20, RTN2, FMP45, SHS1, SNQ2, RPL4B, KRS1, BAP3, TPS2, HPR1, HOM2, RV…
GO:0070676	intralumenal vesicle formation	0.000409523	4	5	0.487246	DID4, VPS24, SNF7, VPS4
GO:0006827	high-affinity iron ion transmembrane transport	0.000918049	3	3	0.292347	FTH1, FTR1, FET3
GO:0043043	peptide biosynthetic process	0.00114002	40	254	24.7521	RPL19B, HEK2, GRS1, SUP45, RPS6B, RPL41B, DHH1, RPL4B, KRS1, ATP22, PUF6, RPS24A, RPS8B, PAB1, PUF4, RPS26A, RPS25A, YGR054W, TYS1, DIA4, RPS27B, CTK2, RPS22A, RPS4A, RPL14A, TMA19, RPS0B, HCR1, GUF1, RPS1A, CTK3, ASC1, PRC1, NIP1, WHI3, GIS2, RPS15, EFT1, MRPL23, RPS9A
GO:1901576	organic substance biosynthetic process	0.00161182	147	1247	121.519	BDH1, RPL19B, HEK2, PRS4, BNA4, HHT1, MNN2, HMT1, NHP6B, GRS1, TFC1, SUP45, TYR1, EHT1, RPS6B, DUT1, SNF5, CIT2, CDC39, SLX5, RPL41B, DHH1, SFA1, LYS20, RPL4B, KRS1, TPS2, HPR1, HOM2, RVB1, RTT103, PRO1, ATP22, ATP17, ADE8, DOT1, DIG2, PUF6, FDC1, GLY1, GPP2, RPS24A, RPS8B, SWI4, PAB1, IES1, RPO41, SWP82, MET10, ERG26, ERG4, PDR1, PUF4, CKB1, SLD3, SNF4, INO80, XRN1, RPS26A, VID30, RPS25A, TAM41,…
GO:0006810	transport	0.00185688	100	797	77.667	DRS2, MYO4, ERP1, YAT1, HEK2, SSA3, HMT1, BAP2, TAT1, SLM4, VMA2, YBR137W, DER1, FTH1, OM14, YBR241C, REI1, BSD2, USO1, BUG1, COP1, ATG9, DHH1, SNQ2, BAP3, HPR1, YDR338C, HXT3, ATP17, RVS167, VPS60, PUF6, ITR1, GNP1, FCY2, DDI1, FTR1, PAB1, BLM10, MON1, RPS26A, MUP1, MVB12, PEX21, VPS29, YSC84, VMA10, HXT1, HXT5, NUP159, KAR2, NUP82, VPS35, DID4, VPS24, MCH2, BET3, RIX7, SNF7, RPS0B, SRN2, SEC13,…
GO:0006097	glyoxylate cycle	0.00244351	4	7	0.682144	CIT2, MDH3, ICL1, MLS1
GO:0044249	cellular biosynthetic process	0.00282464	28	179	16.4994	TYR1, EHT1, CIT2, LYS20, TPS2, HOM2, PRO1, FDC1, GLY1, GPP2, MET10, ERG26, ERG4, VID30, TAM41, SER2, EPT1, ARO9, GPP1, FYV10, LCB3, MET3, ERG3, YML082W, GID8, FPR1, ORT1, IDI1
GO:0006417	regulation of translation	0.00283642	16	78	7.60103	HEK2, DHH1, ATP22, PUF6, PAB1, PUF4, YGR054W, CTK2, HCR1, GUF1, CTK3, ASC1, NIP1, WHI3, GIS2, EFT1
GO:0045185	maintenance of protein location	0.00367325	7	22	2.14388	ERP1, GZF3, VPS35, DID4, WHI3, VPS5, VPS4
GO:0055085	transmembrane transport	0.00410104	36	238	23.1929	SSA3, BAP2, TAT1, VMA2, FTH1, YBR241C, SNQ2, BAP3, YDR338C, HXT3, ATP17, ITR1, GNP1, FCY2, FTR1, MUP1, PEX21, VMA10, HXT1, HXT5, KAR2, MCH2, SEC72, ATR1, HXT2, FET3, HOL1, MIM1, HXT11, ENB1, PDR5, TPO4, COT1, PEX25, SRP72, DIP5
GO:0006569	tryptophan catabolic process	0.00451382	4	8	0.779593	BNA4, BNA1, PDC1, PDC5
GO:0007020	microtubule nucleation	0.00451382	4	8	0.779593	STU1, STU2, TUB4, CNM67
GO:0042436	indole-containing compound catabolic process	0.00451382	4	8	0.779593	BNA4, BNA1, PDC1, PDC5
GO:0045053	protein retention in Golgi apparatus	0.00451382	4	8	0.779593	VPS35, DID4, VPS5, VPS4
GO:0002181	cytoplasmic translation	0.00558003	18	98	9.55001	RPL19B, RPS6B, RPL41B, RPL4B, RPS24A, RPS8B, RPS26A, RPS25A, RPS27B, RPS22A, RPS4A, RPL14A, TMA19, RPS0B, HCR1, RPS1A, RPS15, RPS9A
GO:0051651	maintenance of location in cell	0.00628376	7	24	2.33878	ERP1, GZF3, VPS35, DID4, WHI3, VPS5, VPS4
GO:0046395	carboxylic acid catabolic process	0.0074999	13	64	6.23674	BNA4, EHT1, MDH3, SFA1, FDC1, GLY1, ARO9, BNA1, PDC1, CHA4, PDC5, MCM1, CAR1
GO:0009056	catabolic process	0.00754218	66	513	49.9914	UBP13, SSA3, BNA4, SLM4, EHT1, DER1, DUT1, SNF5, BSD2, CDC39, APC11, MDH3, ATG9, DHH1, SFA1, FDC1, GLY1, LSM4, DDI1, PAB1, BLM10, DUG1, PUF4, PAN2, MON1, XRN1, SKI8, VID30, CTT1, SNF6, GRE3, ARO9, FYV10, KAR2, BNA1, JSN1, DID4, VPS24, DEF1, TGL1, BET3, SNF7, PDC1, SIC1, CHA4, SRN2, PDC5, SEC13, USA1, GTR1, MCM1, PGM2, STO1, GID8, PRC1, PRE5, DCP2, WHI3, POP3, BRE5, HTZ1, GPD2, MCA1, MKK1, CTF19, …
GO:0044106	cellular amine metabolic process	0.00903507	9	38	3.70307	BNA4, EPT1, BNA1, PDC1, PDC5, LEU3, MCM1, FPR1, CAR1
GO:1901615	organic hydroxy compound metabolic process	0.00945794	18	103	10.0373	BDH1, YAT1, SFA1, FDC1, GPP2, ERG26, ERG4, EPT1, GPP1, TGL1, PDC1, ERG3, PDC5, SNO1, GPD2, RKI1, IDI1, VPS4
GO:0000915	actomyosin contractile ring assembly	0.00947112	2	2	0.194898	SHS1, NOP15
GO:0006114	glycerol biosynthetic process	0.00947112	2	2	0.194898	GPP2, GPP1
GO:0019805	quinolinate biosynthetic process	0.00947112	2	2	0.194898	BNA4, BNA1
GO:0031032	actomyosin structure organization	0.00947112	2	2	0.194898	SHS1, NOP15
GO:0033215	iron assimilation by reduction and transport	0.00947112	2	2	0.194898	FTR1, FET3
GO:0043420	anthranilate metabolic process	0.00947112	2	2	0.194898	BNA4, BNA1
GO:0045900	negative regulation of translational elongation	0.00947112	2	2	0.194898	DHH1, ASC1
GO:0071788	endoplasmic reticulum tubular network maintenance	0.00947112	2	2	0.194898	RTN2, RTN1
GO:1901684	arsenate ion transmembrane transport	0.00947112	2	2	0.194898	FTR1, FET3
GO:1902578	single-organism localization	0.00960132	84	696	66.8883	DRS2, SSA3, HMT1, BAP2, TAT1, VMA2, YBR137W, DER1, FTH1, OM14, YBR241C, BSD2, USO1, BUG1, COP1, ATG9, SNQ2, BAP3, HPR1, YDR338C, HXT3, ATP17, VPS60, ITR1, GNP1, FCY2, DDI1, FTR1, BLM10, MON1, RPS26A, MUP1, PHB1, MVB12, PEX21, VPS29, VMA10, HXT1, HXT5, NUP159, KAR2, NUP82, SCP160, VPS24, MCH2, BET3, RIX7, SNF7, RPS0B, SRN2, SEC13, SEC72, ARC18, ERV41, ATR1, GTR1, HXT2, FET3, DNF3, RSN1, ARC35, BRE…
GO:0019674	NAD metabolic process	0.0100731	7	26	2.53368	BNA4, MDH3, BNA1, PDC1, PDC5, NMA1, GPD2
GO:0006900	membrane budding	0.0112504	5	15	1.46174	DID4, VPS24, SNF7, SEC13, VPS4
GO:0019320	hexose catabolic process	0.0115623	4	10	0.974491	GRE3, PDC1, PDC5, PGM2
GO:0042592	homeostatic process	0.011679	28	186	18.1255	HEK2, VMA2, FTH1, SLX5, SNQ2, GPA2, IES5, RAD51, SLX8, FTR1, YRF1-2, INO80, VMA10, TRR2, DEF1, CNB1, RIF2, PPZ1, RAD52, FET3, PGM2, ASC1, MPD2, ENB1, ROD1, PDR5, COT1, GLR1
GO:0034250	positive regulation of cellular amide metabolic process	0.0125387	6	21	2.04643	ATP22, CTK2, GUF1, CTK3, GIS2, EFT1
GO:0034249	negative regulation of cellular amide metabolic process	0.0150852	5	16	1.55919	DHH1, PUF6, PUF4, ASC1, WHI3
GO:0044699	single-organism process	0.0154877	164	1642	147.655	MYO4, BDH1, YAT1, HEK2, STU1, UBP13, PRS4, BNA4, HHT1, MNN2, SLM4, NHP6B, GRS1, SUP45, TYR1, EHT1, BEM1, DUT1, REI1, SNF5, CIT2, CDC39, APC11, SLX5, MDH3, RDI1, SFA1, LYS20, RTN2, FMP45, SHS1, KRS1, TPS2, HOM2, RVB1, RTN1, RTT103, PRO1, ATP22, SHE9, ADE8, DOT1, GUK1, DIG2, LPP1, FDC1, GLY1, GPA2, GPP2, ICL1, IES5, RAD51, SWI4, SLX8, SHO1, BEM2, RAD24, YRF1-2, RPO41, MET10, ERG26, ERG4, PUF4, PAN2…
GO:0003333	amino acid transmembrane transport	0.0158632	6	22	2.14388	BAP2, TAT1, BAP3, GNP1, MUP1, DIP5
GO:0042402	cellular biogenic amine catabolic process	0.0167966	4	11	1.07194	BNA4, BNA1, PDC1, PDC5
GO:0043162	ubiquitin-dependent protein catabolic process via the multivesicular body sorting pathway	0.0167966	4	11	1.07194	DID4, VPS24, SNF7, SRN2
GO:0042180	cellular ketone metabolic process	0.0175213	10	49	4.77501	FDC1, SNF4, VID30, ARO9, FYV10, LEU3, MCM1, GID8, FPR1, CAR1
GO:0016482	cytoplasmic transport	0.0215751	46	354	34.497	ERP1, SSA3, HMT1, YBR137W, DER1, OM14, REI1, BSD2, USO1, BUG1, COP1, ATG9, HPR1, VPS60, BLM10, MON1, RPS26A, MVB12, PEX21, NUP159, KAR2, NUP82, DID4, VPS24, BET3, RIX7, SNF7, RPS0B, SRN2, SEC13, SEC72, ERV41, RSN1, BRE5, MIM1, RPS15, PEP12, MTR10, SNX3, MRS6, PEX25, SRP72, NEW1, APM1, APL4, VPS4
GO:0046165	alcohol biosynthetic process	0.0220506	11	58	5.65205	BDH1, SFA1, GPP2, ERG26, ERG4, EPT1, GPP1, PDC1, ERG3, PDC5, IDI1
GO:0050896	response to stimulus	0.0225818	93	796	77.5695	DRS2, HHT1, SLM4, NHP6B, BEM1, DER1, SNF5, CDC39, SLX5, RDI1, ATG9, LYS20, SNQ2, TPS2, HPR1, RVB1, RTT103, YDR338C, DOT1, DIG2, GPA2, GPP2, RAD51, SWI4, SLX8, SHO1, BEM2, RAD24, BLM10, PTR3, PDR1, CKB1, PAN2, SLD3, INO80, SKI8, CTT1, OPI1, SNF6, GRE3, TRR2, SYG1, GPP1, RPI1, YIL169C, CTK2, KAR2, SCP160, GZF3, LCB3, GPX1, SFK1, DEF1, TMA19, YKL069W, SRX1, CNB1, SNF7, SIC1, SLX4, SEC13, PDR8, SEN1,…
GO:0006521	regulation of cellular amino acid metabolic process	0.0232985	4	12	1.16939	LEU3, MCM1, FPR1, CAR1
GO:0006586	indolalkylamine metabolic process	0.0232985	4	12	1.16939	BNA4, BNA1, PDC1, PDC5
GO:0051666	actin cortical patch localization	0.0232985	4	12	1.16939	RVS167, YSC84, VRP1, LAS17
GO:1901607	alpha-amino acid biosynthetic process	0.0233057	15	89	8.67297	TYR1, CIT2, LYS20, HOM2, PRO1, GLY1, MET10, SER2, ARO9, MET3, LEU3, YML082W, MCM1, FPR1, ORT1
GO:0006616	SRP-dependent cotranslational protein targeting to membrane, translocation	0.0238347	3	7	0.682144	SSA3, KAR2, SRP72
GO:0034314	Arp2/3 complex-mediated actin nucleation	0.0238347	3	7	0.682144	ARC18, ARC35, LAS17
GO:0045721	negative regulation of gluconeogenesis	0.0238347	3	7	0.682144	VID30, FYV10, GID8
GO:0015031	protein transport	0.0248352	45	348	33.9123	DRS2, ERP1, SSA3, SLM4, YBR137W, DER1, OM14, BSD2, USO1, BUG1, COP1, ATG9, VPS60, DDI1, BLM10, MON1, MVB12, PEX21, VPS29, NUP159, KAR2, NUP82, VPS35, DID4, VPS24, SNF7, SRN2, SEC13, SEC72, ERV41, GTR1, DNF3, MIM1, SHR5, ROD1, PEP12, VPS5, MTR10, SNX3, MRS6, PEX25, SRP72, APM1, APL4, VPS4
GO:0044271	cellular nitrogen compound biosynthetic process	0.0249032	103	896	87.3144	RPL19B, HEK2, PRS4, BNA4, HHT1, HMT1, NHP6B, GRS1, TFC1, SUP45, RPS6B, DUT1, SNF5, CDC39, SLX5, RPL41B, DHH1, RPL4B, KRS1, HPR1, RVB1, RTT103, ATP22, ATP17, ADE8, DOT1, DIG2, PUF6, RPS24A, RPS8B, SWI4, PAB1, IES1, RPO41, SWP82, PDR1, PUF4, CKB1, SNF4, INO80, XRN1, RPS26A, RPS25A, YGR054W, TYS1, BRF1, OPI1, SNF6, DIA4, RPS27B, YHR177W, RPI1, CTK2, RNR2, SCP160, GZF3, RPS22A, YJL206C, BNA1, RPS4A, …
GO:0065003	macromolecular complex assembly	0.0249187	43	330	32.1582	DRS2, STU1, NHP6B, VMA2, MSI1, USO1, ATG9, DHH1, SHS1, RVB1, RTN1, ATP22, RVS167, LSM4, BLM10, INO80, XRN1, SKI8, VOA1, NSR1, MVB12, BRF1, RPS27B, DRS1, STU2, RPS0B, HCR1, TUB4, ARC18, NBP1, USA1, RAD52, HSH155, NIP1, DCP2, CNM67, ARC35, MIM1, GAL11, LAS17, TAF3, BRR1, VPS4
GO:0006281	DNA repair	0.0249893	27	189	18.4179	HHT1, NHP6B, SNF5, SLX5, LYS20, HPR1, RVB1, DOT1, RAD51, SLX8, RAD24, BLM10, PAN2, SLD3, INO80, SNF6, DEF1, SLX4, RAD52, DDR48, POL1, FYV6, RFC3, RFC4, PSF3, ULS1, RAD17
GO:0019439	aromatic compound catabolic process	0.0257002	17	107	10.3281	DUT1, CDC39, DHH1, FDC1, LSM4, PAB1, PUF4, PAN2, XRN1, SKI8, ARO9, JSN1, STO1, DCP2, WHI3, POP3, HTZ1
GO:0044802	single-organism membrane organization	0.0258788	24	164	15.9817	DRS2, SSA3, SLM4, YBR137W, USO1, RDI1, ATG9, SHE9, MON1, PHB1, KAR2, DID4, VPS24, SNF7, SRN2, SEC13, SEC72, GTR1, DNF3, MIM1, SHR5, MRS6, SRP72, VPS4
GO:0006520	cellular amino acid metabolic process	0.0261196	23	157	15.1717	BNA4, GRS1, TYR1, CIT2, SFA1, LYS20, KRS1, HOM2, PRO1, GLY1, MET10, TYS1, SER2, DIA4, ARO9, MET3, BNA1, PDC1, CHA4, PDC5, YML082W, SNO1, ORT1
GO:0000949	aromatic amino acid family catabolic process to alcohol via Ehrlich pathway	0.0265773	2	3	0.292347	PDC1, PDC5
GO:0006269	DNA replication, synthesis of RNA primer	0.0265773	2	3	0.292347	RPO41, POL1
GO:0009090	homoserine biosynthetic process	0.0265773	2	3	0.292347	HOM2, FPR1
GO:0033962	cytoplasmic mRNA processing body assembly	0.0265773	2	3	0.292347	DHH1, LSM4
GO:0070898	RNA polymerase III transcriptional preinitiation complex assembly	0.0265773	2	3	0.292347	NHP6B, BRF1
GO:1903778	protein localization to vacuolar membrane	0.0265773	2	3	0.292347	MON1, GTR1
GO:2000284	positive regulation of cellular amino acid biosynthetic process	0.0265773	2	3	0.292347	LEU3, MCM1
GO:0006401	RNA catabolic process	0.0277216	14	83	8.08828	CDC39, DHH1, LSM4, PAB1, PUF4, PAN2, XRN1, SKI8, JSN1, STO1, DCP2, WHI3, POP3, HTZ1
GO:0044282	small molecule catabolic process	0.0280036	15	91	8.86787	BNA4, EHT1, MDH3, SFA1, FDC1, GLY1, GRE3, ARO9, BNA1, PDC1, CHA4, PDC5, MCM1, PGM2, CAR1
GO:0000956	nuclear-transcribed mRNA catabolic process	0.0282278	10	53	5.13247	DHH1, LSM4, PUF4, XRN1, SKI8, JSN1, STO1, DCP2, POP3, HTZ1
GO:0006612	protein targeting to membrane	0.0285647	6	25	2.42098	YBR137W, MON1, SRN2, SEC72, SHR5, MRS6
GO:0044283	small molecule biosynthetic process	0.0293426	26	186	17.8356	BNA4, TYR1, EHT1, CIT2, LYS20, HOM2, PRO1, FDC1, GLY1, MET10, SNF4, VID30, SER2, ARO9, FYV10, MET3, BNA1, LEU3, YML082W, MCM1, SNO1, GID8, FPR1, RKI1, ORT1, THI21
GO:0006826	iron ion transport	0.0311299	4	13	1.26684	FTH1, FTR1, FET3, ENB1
GO:0034613	cellular protein localization	0.0330679	40	309	30.1118	DRS2, ERP1, SSA3, YBR137W, DER1, OM14, BSD2, USO1, COP1, ATG9, SHS1, BLM10, MON1, MVB12, PEX21, NUP159, KAR2, NUP82, GZF3, VPS35, JSN1, DID4, SRN2, SEC13, SEC72, PPZ1, GTR1, DNF3, WHI3, MIM1, SHR5, PEP12, VPS5, MTR10, MRS6, PEX25, SRP72, APM1, APL4, VPS4
GO:0016197	endosomal transport	0.034675	11	62	6.04185	DRS2, VPS60, MVB12, VPS29, VPS35, DID4, VPS24, SNF7, VPS5, SNX3, VPS4
GO:0006383	transcription from RNA polymerase III promoter	0.0351512	6	26	2.53368	NHP6B, TFC1, CKB1, BRF1, GTR1, CKB2
GO:0009069	serine family amino acid metabolic process	0.0351512	6	26	2.53368	HOM2, GLY1, MET10, SER2, MET3, FPR1
GO:0030838	positive regulation of actin filament polymerization	0.0354272	3	8	0.779593	ARC18, ARC35, LAS17
GO:0065008	regulation of biological quality	0.0382333	16	106	10.0127	DRS2, ERP1, BLM10, CTK2, GZF3, VPS35, DID4, ARC18, CTK3, DNF3, WHI3, ARC35, VPS5, LAS17, LGE1, VPS4
GO:0006099	tricarboxylic acid cycle	0.0387606	5	20	1.94898	CIT2, MDH3, ICL1, MLS1, FUM1
GO:0008645	hexose transport	0.0387606	5	20	1.94898	HXT3, HXT1, HXT5, HXT2, HXT11
GO:0031124	mRNA 3'-end processing	0.0387606	5	20	1.94898	HPR1, RTT103, FIR1, PAB1, SEN1
GO:0072350	tricarboxylic acid metabolic process	0.0387606	5	20	1.94898	CIT2, MDH3, ICL1, MLS1, FUM1
GO:0000028	ribosomal small subunit assembly	0.0403266	4	14	1.36429	DRS2, NSR1, RPS27B, RPS0B
GO:0032786	positive regulation of DNA-templated transcription, elongation	0.0416253	6	27	2.63113	HMT1, CDC39, XRN1, CTK2, CTK3, CAF40
GO:0034645	cellular macromolecule biosynthetic process	0.0417334	102	904	88.094	RPL19B, HEK2, HHT1, MNN2, HMT1, NHP6B, GRS1, TFC1, SUP45, RPS6B, SNF5, CDC39, SLX5, RPL41B, DHH1, RPL4B, KRS1, HPR1, RVB1, RTT103, ATP22, DOT1, DIG2, PUF6, RPS24A, RPS8B, SWI4, PAB1, IES1, RPO41, SWP82, PDR1, PUF4, CKB1, SLD3, SNF4, INO80, XRN1, RPS26A, RPS25A, YGR054W, TYS1, BRF1, OPI1, SNF6, DIA4, RPS27B, YHR177W, RPI1, CTK2, RNR2, KAR2, SCP160, GZF3, RPS22A, YJL206C, RPS4A, RPL14A, TMA19, RPS0…
GO:0051603	proteolysis involved in cellular protein catabolic process	0.0421866	21	146	14.2276	UBP13, SSA3, DER1, BSD2, APC11, DDI1, BLM10, VID30, FYV10, KAR2, DID4, VPS24, DEF1, SNF7, SRN2, SEC13, USA1, GID8, PRE5, MCA1, CTF19
GO:0044265	cellular macromolecule catabolic process	0.043863	22	158	15.1227	UBP13, SSA3, DER1, BSD2, APC11, DDI1, BLM10, VID30, FYV10, KAR2, DID4, VPS24, DEF1, SNF7, SRN2, SEC13, USA1, GID8, PRC1, PRE5, MCA1, CTF19
GO:1901361	organic cyclic compound catabolic process	0.0441885	17	114	11.0037	DUT1, CDC39, DHH1, FDC1, LSM4, PAB1, PUF4, PAN2, XRN1, SKI8, ARO9, JSN1, STO1, DCP2, WHI3, POP3, HTZ1
GO:0046394	carboxylic acid biosynthetic process	0.0450317	19	130	12.6684	BNA4, TYR1, EHT1, CIT2, LYS20, HOM2, PRO1, GLY1, MET10, SER2, ARO9, MET3, BNA1, ERG3, LEU3, YML082W, MCM1, FPR1, ORT1
GO:0033036	macromolecule localization	0.0461288	63	531	51.7455	DRS2, MYO4, ERP1, HEK2, SSA3, HMT1, SLM4, YBR137W, DER1, OM14, BSD2, USO1, BUG1, COP1, ATG9, DHH1, SHS1, HPR1, VPS60, DDI1, PAB1, BLM10, PUF4, MON1, RPS26A, MVB12, PEX21, VPS29, NUP159, KAR2, NUP82, SCP160, GZF3, VPS35, JSN1, DID4, VPS24, SNF7, RPS0B, SRN2, SEC13, SEC72, PPZ1, ERV41, GTR1, STO1, DNF3, WHI3, MIM1, RPS15, SHR5, ROD1, PEP12, VPS5, MTR10, SNX3, MRS6, PEX25, SRP72, NEW1, APM1, APL4, V…
GO:0050658	RNA transport	0.0462901	15	97	9.45257	MYO4, HEK2, HMT1, DHH1, HPR1, PAB1, RPS26A, NUP159, NUP82, RPS0B, SEC13, STO1, RPS15, MTR10, NEW1
GO:0009086	methionine biosynthetic process	0.0469549	5	21	2.04643	HOM2, MET10, ARO9, MET3, YML082W
GO:0051258	protein polymerization	0.048247	7	35	3.41072	STU1, STU2, TUB4, ARC18, CNM67, ARC35, LAS17
GO:0051649	establishment of localization in cell	0.0484044	57	478	46.3598	DRS2, ERP1, SSA3, HMT1, YBR137W, DER1, OM14, REI1, BSD2, USO1, BUG1, COP1, ATG9, HPR1, VPS60, DDI1, BLM10, MON1, RPS26A, MVB12, PEX21, VPS29, NUP159, KAR2, NUP82, SCP160, VPS35, DID4, VPS24, BET3, RIX7, SNF7, RPS0B, SRN2, SEC13, SEC72, NBP1, ERV41, DNF3, RSN1, BRE5, MIM1, RPS15, SHR5, PEP12, VPS5, ORT1, MTR10, SNX3, MRS6, PEX25, SRP72, NEW1, APM1, APL4, SYT1, VPS4
GO:0070972	protein localization to endoplasmic reticulum	0.0488043	6	28	2.72858	ERP1, SSA3, YBR137W, KAR2, SEC72, SRP72
GO:0015931	nucleobase-containing compound transport	0.048925	16	106	10.3296	MYO4, HEK2, HMT1, DHH1, HPR1, FCY2, PAB1, RPS26A, NUP159, NUP82, RPS0B, SEC13, STO1, RPS15, MTR10, NEW1
GO:0000289	nuclear-transcribed mRNA poly(A) tail shortening	0.0493875	3	9	0.877042	CDC39, PAB1, PAN2
GO:0000955	amino acid catabolic process via Ehrlich pathway	0.0493875	3	9	0.877042	SFA1, PDC1, PDC5
GO:0006613	cotranslational protein targeting to membrane	0.0493875	3	9	0.877042	SSA3, KAR2, SRP72
GO:0015893	drug transport	0.0493875	3	9	0.877042	YDR338C, ATR1, PDR5
GO:0042593	glucose homeostasis	0.0493875	3	9	0.877042	GPA2, ASC1, ROD1
GO:0051259	protein oligomerization	0.0493875	3	9	0.877042	ATG9, USA1, VPS4
GO:0071326	cellular response to monosaccharide stimulus	0.0493875	3	9	0.877042	GPA2, ASC1, ROD1
GO:0071333	cellular response to glucose stimulus	0.0493875	3	9	0.877042	GPA2, ASC1, ROD1
GO:0033554	cellular response to stress	0.0496107	56	467	45.5087	HHT1, NHP6B, DER1, SNF5, SLX5, ATG9, LYS20, TPS2, HPR1, RVB1, RTT103, DOT1, RAD51, SWI4, SLX8, SHO1, RAD24, BLM10, CKB1, PAN2, SLD3, INO80, CTT1, OPI1, SNF6, GRE3, TRR2, CTK2, KAR2, GPX1, DEF1, TMA19, YKL069W, SRX1, SNF7, SIC1, SLX4, SEC13, PDR8, SEN1, USA1, RAD52, CTK3, DDR48, POL1, FYV6, RFC3, SNF12, BRE5, RFC4, PSF3, CKB2, ULS1, MKK1, RAD17, GLR1
GO:0000709	meiotic joint molecule formation	0.0497486	2	4	0.389797	RAD51, RAD52
GO:0006527	arginine catabolic process	0.0497486	2	4	0.389797	MCM1, CAR1
GO:0006559	L-phenylalanine catabolic process	0.0497486	2	4	0.389797	PDC1, PDC5
GO:0007089	traversing start control point of mitotic cell cycle	0.0497486	2	4	0.389797	XRN1, GID8
GO:0019655	glycolytic fermentation to ethanol	0.0497486	2	4	0.389797	PDC1, PDC5
GO:0045903	positive regulation of translational fidelity	0.0497486	2	4	0.389797	CTK2, CTK3
GO:0051654	establishment of mitochondrion localization	0.0497486	2	4	0.389797	JSN1, ARC18
GO:1902808	positive regulation of cell cycle G1/S phase transition	0.0497486	2	4	0.389797	XRN1, GID8
GO:0042493	response to drug	0.049909	4	15	1.45259	SNQ2, PDR1, TRM9, ROD1

## Sheet: GO MF down
Enriched molecular functions in hits with increase in signal on control vs. metformin (related to figure 3)
Count represents the number of significant hits associated with the GO term and size designates the number of ORFs that were tested in the hdPCA screen and associated with the GO term
Go Term ID	Term	P-value	Count	Size	Expected Count	Hits associated with the GO term
GO:0004030	aldehyde dehydrogenase [NAD(P)+] activity	0.0015309	3	3	0.346518	ALD5, ALD4, ALD6
GO:0043813	phosphatidylinositol-3,5-bisphosphate 5-phosphatase activity	0.0015309	3	3	0.346518	SAC1, INP52, FIG4
GO:0016903	oxidoreductase activity, acting on the aldehyde or oxo group of donors	0.00153805	8	21	2.42562	UGA2, PDB1, ALD5, KGD1, TDH2, PRO2, ALD4, ALD6
GO:0042803	protein homodimerization activity	0.00305064	6	14	1.61708	BIK1, GCN2, BIM1, SEC6, DNM1, SSK1
GO:0004872	receptor activity	0.0079581	5	12	1.38607	STE2, ERV14, MID2, WSC2, NCR1
GO:0016645	oxidoreductase activity, acting on the CH-NH group of donors	0.00839378	4	8	0.924047	PRO3, ADE3, MTD1, LYS9
GO:0003723	RNA binding	0.0111159	47	295	34.0742	RPS9B, PCS60, RPS14A, VMA1, GCN2, LSM6, NPL3, THO1, LSM5, RPL2A, RPL24A, ARC1, PRP43, NCS6, RPL11B, UTP22, PRP31, YGR250C, SBP1, LSM12, RPL16A, SGN1, UTP10, TIF2, SHE2, GCN3, TIF1, PUF3, SSA2, CBF5, YLR419W, LSM3, PRP39, RSE1, IMD4, IDH1, STI1, DBP5, IDH2, BFR1, PRT1, CAM1, DBP1, PUS1, TIF5, TEF1, RPL11A
GO:0003937	IMP cyclohydrolase activity	0.0133123	2	2	0.231012	ADE16, ADE17
GO:0004449	isocitrate dehydrogenase (NAD+) activity	0.0133123	2	2	0.231012	IDH1, IDH2
GO:0004478	methionine adenosyltransferase activity	0.0133123	2	2	0.231012	SAM2, SAM1
GO:0004488	methylenetetrahydrofolate dehydrogenase (NADP+) activity	0.0133123	2	2	0.231012	ADE3, MTD1
GO:0004643	phosphoribosylaminoimidazolecarboxamide formyltransferase activity	0.0133123	2	2	0.231012	ADE16, ADE17
GO:0008496	mannan endo-1,6-alpha-mannosidase activity	0.0133123	2	2	0.231012	DCW1, DFG5
GO:0031370	eukaryotic initiation factor 4G binding	0.0133123	2	2	0.231012	NPL3, SBP1
GO:0043812	phosphatidylinositol-4-phosphate phosphatase activity	0.0133123	2	2	0.231012	SAC1, INP52
GO:0004888	transmembrane signaling receptor activity	0.0137477	4	9	1.03955	STE2, MID2, WSC2, NCR1
GO:0043168	anion binding	0.0151534	81	564	65.1453	ADE1, KIN3, BOI1, SEC18, VPS15, ARL1, DUR1,2, ADP1, PGK1, ASM4, GLT1, VMA1, PST2, BMH2, ARO1, HSP78, GCN2, PKH3, SAM2, SPS1, SPF1, SEC3, HIS1, BMH1, YPT1, ARC1, PRP43, RCK1, KIP3, HXK2, MSP1, ADE3, COQ6, TCD1, UBA4, EGD2, SCH9, BCY1, PRK1, KGD1, ARG3, LSB6, TIF2, TPK1, ATG27, CDC8, TOR1, BUD4, URA8, MET5, HSL1, NNK1, PRS1, TIF1, DNM1, SSA2, SAM1, RCK2, UBC12, YLR419W, ALO1, HSC82, GCV2, PEP5, FAA…
GO:0003735	structural constituent of ribosome	0.0159165	23	126	14.5537	RPS9B, RPS14A, RPP1A, RPL13A, RPL35B, MHR1, RPP2B, RPL34A, RPL2A, RPL24A, RPL11B, RPL34B, RPL16A, RPL40A, RPL17B, RPL43B, RPL13B, RPS16A, RPP2A, RPL3, RPS10A, RPL7B, RPL11A
GO:0046961	proton-transporting ATPase activity, rotational mechanism	0.0165463	5	14	1.61708	VMA1, VMA7, ATP4, ATP15, VMA13
GO:0016836	hydro-lyase activity	0.0166852	6	19	2.19461	ARO1, LEU1, HEM2, TCD1, ENO2, ACO1
GO:0016879	ligase activity, forming carbon-nitrogen bonds	0.0174007	8	30	3.46518	ADE1, DUR1,2, ADE3, URA8, SNZ2, ACC1, MET7, GLN1
GO:0015077	monovalent inorganic cation transmembrane transporter activity	0.0177703	12	54	6.23732	VMA1, HNM1, VMA7, QCR9, QCR10, COX8, PRM6, ATP4, ATP15, VMA13, MEP3, QCR2
GO:0016877	ligase activity, forming carbon-sulfur bonds	0.0208578	4	10	1.15506	PCS60, TCD1, UBA4, FAA4
GO:0008121	ubiquinol-cytochrome-c reductase activity	0.0234142	3	6	0.693035	QCR9, QCR10, QCR2
GO:0016679	oxidoreductase activity, acting on diphenols and related substances as donors	0.0234142	3	6	0.693035	QCR9, QCR10, QCR2
GO:0016778	diphosphotransferase activity	0.0234142	3	6	0.693035	PRS1, PRS5, THI80
GO:0052866	phosphatidylinositol phosphate phosphatase activity	0.0234142	3	6	0.693035	SAC1, INP52, FIG4
GO:0016757	transferase activity, transferring glycosyl groups	0.0297023	14	71	8.20092	CHS3, OST4, PMT7, GLC3, HIS1, ALG13, DIE2, YUR1, PMT4, APT1, TPS3, ALG9, ALG8, SPT14
GO:0030295	protein kinase activator activity	0.0298501	4	11	1.27056	RPP1A, RPP2B, SSK1, RPP2A
GO:0008289	lipid binding	0.0319039	13	65	7.50788	BOI1, ASM4, ENT1, SEC3, ARC1, OSH7, EGD2, ATG27, SHE2, PEP5, VPS27, CAM1, BEM3
GO:0000166	nucleotide binding	0.0328955	74	531	60.8692	ADE1, KIN3, PEP1, SEC18, VPS15, ARL1, DUR1,2, ADP1, PGK1, GLT1, VMA1, PST2, ARO1, HSP78, GCN2, NPL3, PKH3, SAM2, SPS1, SPF1, HIS1, YPT1, PRP43, RCK1, KIP3, HXK2, MSP1, ADE3, YGR250C, COQ6, SBP1, TCD1, UBA4, SCH9, BCY1, PRK1, SGN1, LSB6, TIF2, TPK1, CDC8, TOR1, BUD4, URA8, MET5, HSL1, NNK1, PRS1, TIF1, DNM1, SSA2, SAM1, RCK2, UBC12, YLR419W, IMD4, ALO1, HSC82, FAA4, IDH1, YDJ1, SSB2, ACC1, PRS5, D…
GO:0003743	translation initiation factor activity	0.0340669	6	22	2.54113	TIF2, GCN3, TIF1, PRT1, DBP1, TIF5
GO:0005506	iron ion binding	0.0340669	6	22	2.54113	KTI11, GLT1, SUR2, YHB1, ERG11, MET5
GO:0003923	GPI-anchor transamidase activity	0.0368752	2	3	0.346518	GPI8, GPI17
GO:0004438	phosphatidylinositol-3-phosphatase activity	0.0368752	2	3	0.346518	SAC1, INP52
GO:0000149	SNARE binding	0.037514	3	7	0.808541	YPT1, VPS45, SEC6
GO:0008375	acetylglucosaminyltransferase activity	0.037514	3	7	0.808541	CHS3, ALG13, SPT14
GO:0050661	NADP binding	0.0382522	5	17	1.9636	PAN5, GND1, TDH2, PRO2, SVL3
GO:0015075	ion transmembrane transporter activity	0.0422133	23	138	15.9398	GIT1, VMA1, YPQ2, SPF1, CAN1, HNM1, MPC1, VMA7, QCR9, QCR10, QDR2, GEF1, DAL5, GAP1, COX8, PRM6, PHO84, BIO5, ATP4, ATP15, VMA13, MEP3, QCR2
GO:0008047	enzyme activator activity	0.0457802	16	89	10.28	SUS1, SED4, RPP1A, GCS1, RPP2B, ARC1, YRB2, SDS22, SSK1, YDJ1, VPS75, RPP2A, SPP2, BEM3, GYP5, TIF5
GO:0032266	phosphatidylinositol-3-phosphate binding	0.0481127	5	18	2.07911	ARC1, EGD2, ATG27, VPS27, BEM3

## Sheet: GO MF up
Enriched molecular functions in hits with increase in signal on metformin vs. control (related to figure 3)
Count represents the number of significant hits associated with the GO term and size designates the number of ORFs that were tested in the hdPCA screen and associated with the GO term
Go Term ID	Term	P-value	Count	Size	Expected Count	Hits associated with the GO term
GO:0003729	mRNA binding	9.8573e-05	24	110	10.7194	HEK2, MDH3, DHH1, KRS1, PUF6, BEM2, PAB1, PUF4, XRN1, YGR054W, NSR1, TYS1, GRE3, SCP160, JSN1, SEN1, STO1, HSH155, NIP1, DCP2, WHI3, GIS2, BRE5, NEW1
GO:0005353	fructose transmembrane transporter activity	0.00142301	5	10	0.974491	HXT3, HXT1, HXT5, HXT2, HXT11
GO:0015578	mannose transmembrane transporter activity	0.00142301	5	10	0.974491	HXT3, HXT1, HXT5, HXT2, HXT11
GO:0003689	DNA clamp loader activity	0.00340595	3	4	0.389797	RAD24, RFC3, RFC4
GO:0005355	glucose transmembrane transporter activity	0.00379286	5	12	1.16939	HXT3, HXT1, HXT5, HXT2, HXT11
GO:0016887	ATPase activity	0.00586948	29	185	18.0281	DRS2, SSA3, OLA1, VMA2, SNF5, DHH1, SNQ2, RVB1, ATP17, RAD51, RAD24, SWP82, YFH7, INO80, SNF6, VMA10, KAR2, DRS1, RIX7, SEN1, DNF3, DDR48, RFC3, SNF12, RFC4, PDR5, ULS1, NEW1, VPS4
GO:0008094	DNA-dependent ATPase activity	0.00749748	12	57	5.5546	SNF5, RVB1, RAD51, RAD24, SWP82, INO80, SNF6, SEN1, RFC3, SNF12, RFC4, ULS1
GO:0005381	iron ion transmembrane transporter activity	0.00750658	4	9	0.877042	FTH1, FTR1, FET3, ENB1
GO:0000121	glycerol-1-phosphatase activity	0.00947112	2	2	0.194898	GPP2, GPP1
GO:0001965	G-protein alpha-subunit binding	0.00947112	2	2	0.194898	SCP160, ASC1
GO:0047433	branched-chain-2-oxoacid decarboxylase activity	0.00947112	2	2	0.194898	PDC1, PDC5
GO:0016462	pyrophosphatase activity	0.0115149	38	271	26.4087	DRS2, MYO4, SSA3, OLA1, VMA2, DUT1, SNF5, DHH1, SNQ2, RVB1, ATP17, GPA2, RAD51, RAD24, YRF1-2, SWP82, YFH7, INO80, SNF6, VMA10, KAR2, DRS1, RIX7, TUB4, GUF1, SEN1, GTR1, DNF3, DDR48, DCP2, RFC3, SNF12, RFC4, EFT1, PDR5, ULS1, NEW1, VPS4
GO:0016817	hydrolase activity, acting on acid anhydrides	0.0115149	38	271	26.4087	DRS2, MYO4, SSA3, OLA1, VMA2, DUT1, SNF5, DHH1, SNQ2, RVB1, ATP17, GPA2, RAD51, RAD24, YRF1-2, SWP82, YFH7, INO80, SNF6, VMA10, KAR2, DRS1, RIX7, TUB4, GUF1, SEN1, GTR1, DNF3, DDR48, DCP2, RFC3, SNF12, RFC4, EFT1, PDR5, ULS1, NEW1, VPS4
GO:0003779	actin binding	0.0124919	7	27	2.63113	MYO4, RVS167, YSC84, VRP1, ARC18, ARC35, LAS17
GO:0051119	sugar transmembrane transporter activity	0.0150852	5	16	1.55919	HXT3, HXT1, HXT5, HXT2, HXT11
GO:0005200	structural constituent of cytoskeleton	0.0167966	4	11	1.07194	STU1, STU2, TUB4, CNM67
GO:0022891	substrate-specific transmembrane transporter activity	0.0193562	27	185	18.0281	BAP2, TAT1, VMA2, FTH1, YBR241C, BAP3, HXT3, ATP17, ITR1, GNP1, FCY2, FTR1, MUP1, VMA10, HXT1, HXT5, MCH2, ATR1, HXT2, FET3, HOL1, HXT11, ENB1, ORT1, TPO4, COT1, DIP5
GO:0015179	L-amino acid transmembrane transporter activity	0.0232985	4	12	1.16939	TAT1, GNP1, MUP1, ORT1
GO:0090484	drug transporter activity	0.0232985	4	12	1.16939	SNQ2, YDR338C, ATR1, PDR5
GO:0016668	oxidoreductase activity, acting on a sulfur group of donors, NAD(P) as acceptor	0.0238347	3	7	0.682144	MET10, TRR2, GLR1
GO:0003723	RNA binding	0.0260431	39	295	28.7475	LSM2, HEK2, SUP45, MDH3, DHH1, RPL4B, KRS1, PRO1, PUF6, LSM4, BEM2, PAB1, PUF4, XRN1, YGR054W, NSR1, TYS1, GRE3, SCP160, JSN1, RPS4A, RPL14A, DRS1, HCR1, SEN1, STO1, HSH155, NIP1, NOP15, DCP2, WHI3, GIS2, BRE5, RPS15, EFT1, RPS9A, SRP72, NEW1, BRR1
GO:0004737	pyruvate decarboxylase activity	0.0265773	2	3	0.292347	PDC1, PDC5
GO:0005092	GDP-dissociation inhibitor activity	0.0265773	2	3	0.292347	RDI1, ASC1
GO:0008559	xenobiotic-transporting ATPase activity	0.0265773	2	3	0.292347	SNQ2, PDR5
GO:0015146	pentose transmembrane transporter activity	0.0265773	2	3	0.292347	HXT1, HXT2
GO:0016300	tRNA (uracil) methyltransferase activity	0.0265773	2	3	0.292347	TRM9, TRM44
GO:0032183	SUMO binding	0.0265773	2	3	0.292347	SLX5, ULS1
GO:0046943	carboxylic acid transmembrane transporter activity	0.0270372	8	38	3.70307	BAP2, TAT1, BAP3, GNP1, MUP1, MCH2, ORT1, DIP5
GO:0032947	protein complex scaffold	0.0311299	4	13	1.26684	BEM1, HPR1, SHO1, USA1
GO:1901476	carbohydrate transporter activity	0.0315044	5	19	1.85153	HXT3, HXT1, HXT5, HXT2, HXT11
GO:0030291	protein serine/threonine kinase inhibitor activity	0.0354272	3	8	0.779593	CKB1, SIC1, CKB2
GO:0046912	transferase activity, transferring acyl groups, acyl groups converted into alkyl on transfer	0.0354272	3	8	0.779593	CIT2, LYS20, MLS1
GO:0022892	substrate-specific transporter activity	0.0402017	8	42	3.97881	DRS2, USO1, VPS29, VPS35, SEC72, DNF3, VPS5, APL4
GO:1901363	heterocyclic compound binding	0.0458748	121	1095	106.707	DRS2, MYO4, LSM2, HEK2, PRS4, SSA3, BNA4, HHT1, OLA1, YPK3, NHP6B, GRS1, TFC1, VMA2, SUP45, REI1, MDH3, DHH1, SHS1, SNQ2, RPL4B, KRS1, HPR1, HOM2, RVB1, RTT103, PRO1, DOT1, GUK1, PUF6, FDC1, GLY1, GPA2, RPS24A, RAD51, SWI4, LSM4, BEM2, PAB1, RAD24, YRF1-2, RPO41, YFH7, PDR1, PUF4, PAN2, SNF4, INO80, XRN1, YGR054W, CTT1, NSR1, TYS1, BRF1, OPI1, DIA4, GRE3, TRR2, ARO9, YHR177W, NUP159, RPI1, KAR2, …
GO:0008301	DNA binding, bending	0.0493875	3	9	0.877042	NHP6B, TFC1, MCM1
GO:0000150	recombinase activity	0.0497486	2	4	0.389797	RAD51, RAD52
GO:0008139	nuclear localization sequence binding	0.0497486	2	4	0.389797	NSR1, MTR10
GO:0090079	translation regulator activity, nucleic acid binding	0.0497486	2	4	0.389797	DHH1, PUF6

## Sheet: GO CC down
Enriched cellular compartments in hits with increase in signal on control vs. metformin (related to figure 3)
Count represents the number of significant hits associated with the GO term and size designates the number of ORFs that were tested in the hdPCA screen and associated with the GO term
Go Term ID	Term	P-value	Count	Size	Expected Count	Hits associated with the GO term
GO:0005737	cytoplasm	1.35758e-10	332	2414	278.831	ADE1, SLA1, ACH1, PEP1, POP8, RFT1, PRX1, KTI11, BOI1, SFT2, UGA2, CHS3, SEC18, VPS15, EXO84, SUS1, ARL1, RPS9B, DUR1,2, PDB1, PCS60, YBR242W, RRT2, EFM2, APM3, BUD3, BIK1, PEX34, PRD1, ADP1, PGK1, MAK31, RPS14A, SED4, EGO2, RPP1A, RPL13A, RPL35B, ENT1, GLT1, VMA1, YDL211C, GCS1, OST4, YPD1, GCV1, VPS54, PST2, MRH1, YDR034W-B, YDR089W, BMH2, TMS1, ARO1, SEC5, COX20, HSP78, GCN2, MHR1, SUR2, PMT7,…
GO:0022625	cytosolic large ribosomal subunit	2.95656e-06	17	44	5.08226	RPP1A, RPL13A, RPL35B, RPP2B, RPL2A, RPL24A, RPL11B, RPL34B, RPL16A, RPL40A, RPL17B, RPL43B, RPL13B, RPP2A, RPL3, RPL7B, RPL11A
GO:0005623	cell	3.06004e-06	379	3125	355.853	ADE1, HTB2, HTA2, SLA1, ACH1, PEP1, POP8, RFT1, PRX1, KTI11, BOI1, SFT2, UGA2, CHS3, PRP6, NRG2, SEC18, VPS15, EXO84, SUS1, RPB5, ARL1, RPS9B, DUR1,2, HPC2, PCS60, YBR242W, RRT2, BIT2, EFM2, APM3, BUD3, BIK1, PEX34, PRD1, ADP1, PGK1, YCR016W, MAK31, PMP1, RPS14A, SED4, EGO2, GIT1, RPP1A, RPL13A, ASM4, RPL35B, MHF2, ENT1, GLT1, VMA1, YDL211C, GCS1, OST4, YPD1, VPS54, PST2, MRH1, YDR034W-B, YDR089W…
GO:0005622	intracellular	3.68111e-05	370	2984	344.67	ADE1, HTB2, HTA2, SLA1, ACH1, PEP1, POP8, RFT1, PRX1, KTI11, BOI1, SFT2, UGA2, CHS3, PRP6, NRG2, SEC18, VPS15, EXO84, SUS1, RPB5, ARL1, RPS9B, DUR1,2, HPC2, PDB1, PCS60, YBR242W, RRT2, BIT2, EFM2, APM3, BUD3, BIK1, PEX34, PRD1, ADP1, PGK1, YCR016W, MAK31, RPS14A, SED4, EGO2, RPP1A, RPL13A, ASM4, RPL35B, MHF2, ENT1, GLT1, VMA1, YDL211C, GCS1, OST4, YPD1, GCV1, VPS54, PST2, MRH1, YDR034W-B, YDR089W…
GO:0005789	endoplasmic reticulum membrane	3.73852e-05	44	210	24.2562	RFT1, ADP1, SED4, OST4, SUR2, PMT7, GPI8, ERD1, GPI17, SPF1, EMP65, YPT1, ERP6, ALG13, ERV14, TIP20, VMA21, DIE2, SAY1, NEM1, CHS7, SNL1, SSM4, SOP4, GEF1, OPI3, ILM1, PMT4, LAC1, SHE2, SAC1, GPI13, ORM2, SPC2, PGA3, PAH1, ROT1, ALG9, PDR16, ACC1, ALG8, SPT14, UIP4, PIS1
GO:0005829	cytosol	6.01386e-05	60	322	37.1929	ACH1, POP8, ARL1, RPS9B, RPS14A, RPP1A, RPL13A, RPL35B, GCN2, RPP2B, FRD1, GAT1, RPL2A, LEU1, RPL24A, ALG13, VPS45, NCS6, HXK2, RPL11B, NAS6, YHB1, UBA4, ENO2, URM1, SNL1, RPL34B, YRB2, SDS3, RPL16A, RPL40A, EGH1, YJL068C, ARG3, RPL17B, RPL43B, URA8, MTD1, NUP133, SSA2, ADE16, ACO1, PDP3, VPS9, ADE17, RPL13B, RPS16A, PAH1, YDJ1, VPS75, RPP2A, SGT2, RPL3, RPN8, RPS10A, ALD6, RPL7B, GYP5, TIF5, RPL…
GO:0005783	endoplasmic reticulum	0.000180974	54	292	33.7277	RFT1, ADP1, SED4, OST4, SUR2, PMT7, GPI8, ERD1, GPI17, SPF1, EMP65, YPT1, ERP6, ALG13, ERV14, GUP1, TIP20, VMA21, DIE2, SAY1, OSH7, NEM1, ERG11, CHS7, SNL1, SSM4, SOP4, GEF1, OPI3, ILM1, PMT4, LAC1, DCW1, SHE2, SAC1, GPI13, ORM2, SPC2, PGA3, PAH1, ROT1, DFG5, HOR7, GOT1, YIP3, ALG9, PDR16, ACC1, PEX11, ALG8, BFR1, SPT14, UIP4, PIS1
GO:0000145	exocyst	0.000797865	4	5	0.577529	EXO84, SEC5, SEC3, SEC6
GO:0043332	mating projection tip	0.00309907	18	79	9.12496	SLA1, BOI1, CHS3, SEC18, EXO84, BIK1, ENT1, SEC5, SEC3, CDC55, CAP2, SEC6, PRK1, MID2, PRM6, INP52, WSC2, BEM3
GO:0005886	plasma membrane	0.00363278	41	238	27.1683	SLA1, BOI1, PGK1, PMP1, GIT1, PST2, MRH1, BMH2, YDR524C-B, FRD1, CAN1, RGI1, MET6, BMH1, HNM1, GUP1, SEH1, YGL108C, ANS1, BCY1, CAP2, LSB6, TIF2, TDH2, GEF1, DAL5, SSA2, YEH2, SUR7, PGA3, AVO2, ADE17, HSC82, HOR7, SSB2, PDR16, WSC2, BIO5, PIN2, GYP5, MEP3
GO:0005938	cell cortex	0.00366013	21	99	11.4351	SLA1, EXO84, BUD3, BIK1, YDR034W-B, SEC5, SEC3, OSH7, CAP2, SEC6, PRK1, BUD4, ARC19, HSL1, SUR7, INP52, BNI5, SCP1, SVL3, BEM3, PIN3
GO:1990204	oxidoreductase complex	0.00403269	9	29	3.34967	PDB1, GCV1, QCR9, QCR10, KGD1, GCV2, IDH1, IDH2, QCR2
GO:0005934	cellular bud tip	0.00507123	15	64	7.39238	EXO84, ENT1, SEC5, SEC3, CDC55, CHS7, CAP2, SEC6, SHE2, SKG1, PRM6, DBP5, SVL3, BEM3, GYP5
GO:0042995	cell projection	0.00543016	18	83	9.58699	SLA1, BOI1, CHS3, SEC18, EXO84, BIK1, ENT1, SEC5, SEC3, CDC55, CAP2, SEC6, PRK1, MID2, PRM6, INP52, WSC2, BEM3
GO:0016020	membrane	0.00713796	87	658	69.1807	RFT1, SFT2, CHS3, EXO84, APM3, SED4, ASM4, SRF1, ENT1, OST4, YDR034W-B, SEC5, NUP42, COX20, SUR2, PMT7, GPI8, ERD1, GPI17, GTT3, SPF1, SEC3, EMP65, COG3, ERP6, ALG13, ERV14, MPC1, TIP20, KEX1, QCR9, DIE2, COQ6, SAY1, OSH7, QCR10, NEM1, ERG11, CHS7, SNL1, SSM4, YRB2, SEC6, NUP192, TIM54, UTP10, YUR1, SOP4, HUL4, OPI3, TDA4, ILM1, PMT4, LAC1, YKL071W, SHE2, PET10, NUP133, GPI13, YLR326W, ORM2, COX8…
GO:0000322	storage vacuole	0.00795898	28	153	17.6724	PRD1, ADP1, EGO2, VMA1, YDL211C, YDR089W, TMS1, YPQ2, SEH1, CDC55, VMA7, ECM14, ENO2, SCH9, LSB6, GEF1, TOR1, APE1, MEH1, GAP1, SSA2, EMP70, PEP5, PBI2, FIG4, NCR1, VMA13, TEF1
GO:0000323	lytic vacuole	0.00795898	28	153	17.6724	PRD1, ADP1, EGO2, VMA1, YDL211C, YDR089W, TMS1, YPQ2, SEH1, CDC55, VMA7, ECM14, ENO2, SCH9, LSB6, GEF1, TOR1, APE1, MEH1, GAP1, SSA2, EMP70, PEP5, PBI2, FIG4, NCR1, VMA13, TEF1
GO:1902495	transmembrane transporter complex	0.00839378	4	8	0.924047	QCR9, QCR10, GEF1, QCR2
GO:0098588	bounding membrane of organelle	0.00846151	38	240	25.964	SFT2, PCS60, PEX34, EGO2, VMA1, YDL211C, YDR089W, TMS1, YPQ2, COG3, PIB2, VPS45, SEH1, CDC55, VMA7, MSP1, TCD1, SCH9, SEC28, LSB6, YJL133C-A, YUR1, ATG27, DNM1, PUF3, SSA2, ALO1, AVO2, ATG16, PEP5, GOT1, YIP3, FIG4, PEX11, NCR1, UBP16, VMA13, TEF1
GO:0005643	nuclear pore	0.0112645	11	45	5.19776	VPS15, SUS1, ASM4, SAC3, NUP42, SEH1, YRB2, NUP192, NUP133, PML39, DBP5
GO:0005732	small nucleolar ribonucleoprotein complex	0.0117264	5	13	1.50158	POP8, LSM6, LSM5, CBF5, LSM3
GO:1990726	Lsm1-7-Pat1 complex	0.0127947	3	5	0.577529	LSM6, LSM5, LSM3
GO:0005797	Golgi medial cisterna	0.0133123	2	2	0.231012	GEF1, SAC1
GO:0005962	mitochondrial isocitrate dehydrogenase complex (NAD+)	0.0133123	2	2	0.231012	IDH1, IDH2
GO:0035371	microtubule plus-end	0.0133123	2	2	0.231012	BIK1, BIM1
GO:0033178	proton-transporting two-sector ATPase complex, catalytic domain	0.0137477	4	9	1.03955	VMA1, VMA7, ATP15, VMA13
GO:0098805	whole membrane	0.013982	41	257	29.3372	PCS60, PEX34, ADP1, EGO2, VMA1, YDL211C, PST2, YDR089W, TMS1, YPQ2, YPT1, PIB2, VPS45, SEH1, CDC55, VMA7, MSP1, VMA21, TCD1, SCH9, SEC28, LSB6, YJL133C-A, ATG27, SAC1, DNM1, PUF3, SSA2, SUR7, ALO1, AVO2, ATG16, PEP5, FIG4, PEX11, NCR1, UBP16, UIP4, VMA13, TEF1, PIS1
GO:0000329	fungal-type vacuole membrane	0.0152649	20	105	12.1281	ADP1, EGO2, VMA1, YDR089W, TMS1, YPQ2, SEH1, CDC55, VMA7, SCH9, LSB6, TOR1, MEH1, SSA2, EMP70, PEP5, FIG4, NCR1, VMA13, TEF1
GO:0030863	cortical cytoskeleton	0.0156224	10	41	4.73574	SLA1, BUD3, CAP2, PRK1, BUD4, ARC19, SUR7, INP52, SCP1, PIN3
GO:0005768	endosome	0.0182595	19	100	11.5506	SLA1, PEP1, VPS15, RRT2, EGO2, ENT1, GCS1, VPS54, VPS52, CAN1, SEC28, GEF1, TOR1, MEH1, GAP1, EMP70, PEP5, VPS27, DAP1
GO:0005887	integral component of plasma membrane	0.0215772	6	20	2.31012	STE2, QDR2, GAP1, MID2, PRM6, PHO84
GO:0000221	vacuolar proton-transporting V-type ATPase, V1 domain	0.0234142	3	6	0.693035	VMA1, VMA7, VMA13
GO:0005688	U6 snRNP	0.0234142	3	6	0.693035	LSM6, LSM5, LSM3
GO:0046540	U4/U6 x U5 tri-snRNP complex	0.0273534	6	21	2.42562	PRP6, LSM6, LSM5, PRP38, PRP31, LSM3
GO:0015629	actin cytoskeleton	0.0336804	10	46	5.31327	SLA1, BUD3, CAP2, PRK1, BUD4, ARC19, SUR7, INP52, SCP1, PIN3
GO:0031965	nuclear membrane	0.0357274	13	66	7.62339	ASM4, NUP42, GTT3, NEM1, SNL1, SSM4, NUP192, NUP133, PML39, ASI1, PAH1, ASI3, DBP5
GO:0030479	actin cortical patch	0.0358379	8	34	3.9272	SLA1, CAP2, PRK1, ARC19, SUR7, INP52, SCP1, PIN3
GO:0012505	endomembrane system	0.0363144	26	171	18.2231	SFT2, SEC18, EXO84, SUS1, ARL1, APM3, PRD1, ASM4, VMA1, SAC3, NUP42, GTT3, COG3, VPS45, SEH1, KEX1, YRB2, NUP192, YUR1, ATG27, NUP133, PML39, ASI1, ASI3, DBP5, GYP5
GO:0000938	GARP complex	0.0368752	2	3	0.346518	VPS54, VPS52
GO:0005952	cAMP-dependent protein kinase complex	0.0368752	2	3	0.346518	BCY1, TPK1
GO:0035339	SPOTS complex	0.0368752	2	3	0.346518	SAC1, ORM2
GO:0042765	GPI-anchor transamidase complex	0.0368752	2	3	0.346518	GPI8, GPI17
GO:0070390	transcription export complex 2	0.0368752	2	3	0.346518	SUS1, SAC3
GO:0097658	Asi complex	0.0368752	2	3	0.346518	ASI1, ASI3
GO:0005750	mitochondrial respiratory chain complex III	0.037514	3	7	0.808541	QCR9, QCR10, QCR2
GO:0045239	tricarboxylic acid cycle enzyme complex	0.037514	3	7	0.808541	KGD1, IDH1, IDH2
GO:0005795	Golgi stack	0.0382522	5	17	1.9636	SFT2, YPT1, GEF1, SAC1, GOT1
GO:0044422	organelle part	0.0396374	214	1705	196.938	HTB2, HTA2, SLA1, PEP1, POP8, RFT1, SFT2, PRP6, VPS15, SUS1, RPB5, ARL1, RPS9B, PDB1, PCS60, APM3, BUD3, BIK1, PEX34, PRD1, ADP1, YCR016W, RPS14A, SED4, EGO2, RPP1A, RPL13A, ASM4, RPL35B, MHF2, VMA1, YDL211C, GCS1, OST4, VPS54, YDR089W, TMS1, SAC3, NUP42, COX20, HSP78, MHR1, SUR2, PMT7, GPI8, YPQ2, LSM6, RPP2B, ERD1, NPL3, GPI17, VPS52, PAC11, GTT3, SPF1, CAN1, BIM1, ALD5, EMP65, LSM5, COG3, EPL1…
GO:0044437	vacuolar part	0.0398817	23	138	15.8484	ADP1, EGO2, YDL211C, YDR089W, TMS1, YPQ2, PIB2, VPS45, SEH1, CDC55, SCH9, LSB6, GEF1, TOR1, MEH1, GAP1, SSA2, EMP70, AVO2, PEP5, FIG4, NCR1, TEF1
GO:0044391	ribosomal subunit	0.0422133	23	138	15.9398	RPS9B, RPS14A, RPP1A, RPL13A, RPL35B, MHR1, RPP2B, RPL2A, RPL24A, RPL11B, RPL34B, RPL16A, RPL40A, RPL17B, RPL43B, RPL13B, RPS16A, RPP2A, RPL3, RPS10A, RPL7B, TIF5, RPL11A
GO:0031984	organelle subcompartment	0.0438973	10	48	5.54428	SFT2, ARL1, GCS1, YPT1, KEX1, OSH7, ATG27, GEF1, SAC1, GOT1
GO:0010008	endosome membrane	0.0463468	11	55	6.35282	SLA1, PEP1, VPS15, VPS54, VPS52, CAN1, GEF1, TOR1, MEH1, EMP70, VPS27
GO:0044459	plasma membrane part	0.0463468	11	55	6.35282	STE2, ENO2, QDR2, TOR1, DCW1, GAP1, SKG1, MID2, PRM6, PHO84, DFG5
GO:0005802	trans-Golgi network	0.0481127	5	18	2.07911	ARL1, GCS1, YPT1, KEX1, ATG27
GO:0016021	integral component of membrane	0.0488072	99	754	85.6175	PEP1, RFT1, SFT2, CHS3, PCS60, PEX34, ADP1, PMP1, SED4, GIT1, ASM4, SRF1, YDL211C, OST4, MRH1, YDR034W-B, YDR089W, TMS1, NUP42, COX20, SUR2, PMT7, GPI8, YPQ2, ERD1, GPI17, GTT3, SPF1, CAN1, EMP65, ERP6, ERV14, HNM1, MPC1, GUP1, SEH1, KEX1, VMA7, MSP1, VMA21, DIE2, SAY1, OSH7, TCD1, NEM1, ERG11, CHS7, SNL1, SSM4, YRB2, NUP192, TIM54, UTP10, YJL133C-A, YUR1, ATG27, SOP4, OPI3, TDA4, ILM1, PMT4, DAL…

## Sheet: GO CC up
Enriched cellular compartments in hits with increase in signal on metformin vs. control (related to figure 3)
Count represents the number of significant hits associated with the GO term and size designates the number of ORFs that were tested in the hdPCA screen and associated with the GO term
Go Term ID	Term	P-value	Count	Size	Expected Count	Hits associated with the GO term
GO:0005829	cytosol	2.36758e-06	57	322	31.3786	RPL19B, SSA3, YBR137W, SUP45, RPS6B, REI1, SNF5, NAT1, RPL41B, RDI1, RPL4B, GLY1, HMF1, RPS24A, RPS8B, BLM10, IES1, SWP82, PDR1, MON1, RPS26A, RPS25A, YGR054W, MVB12, PEX21, SNF6, RPS27B, CTM1, CTK2, NUP82, RPS22A, RPS4A, RPL14A, TMA19, PDC1, RPS0B, RPS1A, SOK2, MCM1, PGM2, ASC1, PRE5, MLS1, POP3, RFC3, SNF12, ARC35, RPS15, GPD2, RFC4, VPS5, MCA1, SNX3, RPS9A, GLR1, CAR1, FUM1
GO:0000932	cytoplasmic mRNA processing body	0.000178707	10	28	2.72858	LSM2, HEK2, DHH1, LSM4, XRN1, DCP2, WHI3, GIS2, BRE5, HSP33
GO:0022627	cytosolic small ribosomal subunit	0.000191352	14	50	4.87246	RPS6B, RPS24A, RPS8B, RPS26A, RPS25A, YGR054W, RPS27B, RPS22A, RPS4A, RPS0B, RPS1A, ASC1, RPS15, RPS9A
GO:0035770	ribonucleoprotein granule	0.000293085	13	46	4.48266	LSM2, HEK2, SUP45, DHH1, LSM4, PAB1, XRN1, NIP1, DCP2, WHI3, GIS2, BRE5, HSP33
GO:0032991	macromolecular complex	0.000572125	149	1255	121.042	DRS2, MYO4, LSM2, RPL19B, HEK2, STU1, PRS4, SLM4, TFC1, VMA2, YBR137W, SUP45, RPS6B, MSI1, DER1, FTH1, REI1, SNF5, CDC39, APC11, SLX5, NAT1, MDH3, RPL41B, COP1, DHH1, RPL4B, TPS2, HPR1, RVB1, YDR239C, RTT103, ATP17, RVS167, DIG2, PUF6, GPA2, RPS24A, IES5, RPS8B, SWI4, LSM4, SLX8, SHO1, FTR1, PAB1, RAD24, BLM10, IES1, RPO41, SWP82, MET10, DUG1, CKB1, PAN2, SNF4, MON1, INO80, XRN1, RPS26A, SKI8, VI…
GO:0005622	intracellular	0.000703762	310	2984	290.788	DRS2, MYO4, BDH1, ERP1, YAT1, LSM2, RPL19B, HEK2, STU1, PRS4, SSA3, BNA4, HHT1, MNN2, OLA1, YPK3, HMT1, SLM4, NHP6B, GRS1, TFC1, VMA2, YBR137W, BMT2, SUP45, APD1, TYR1, EHT1, RPS6B, MSI1, BEM1, DER1, FTH1, OM14, YBR241C, DUT1, REI1, SNF5, BSD2, CIT2, YCR087C-A, CDC39, APC11, SLX5, NAT1, USO1, MDH3, BUG1, RPL41B, RDI1, COP1, ATG9, DHH1, SFA1, LYS20, RTN2, FMP45, SHS1, SNQ2, RPL4B, KRS1, BAP3, TPS2…
GO:0031389	Rad17 RFC-like complex	0.000918049	3	3	0.292347	RAD24, RFC3, RFC4
GO:0033573	high-affinity iron permease complex	0.000918049	3	3	0.292347	FTH1, FTR1, FET3
GO:0016514	SWI/SNF complex	0.00113412	4	6	0.584695	SNF5, SWP82, SNF6, SNF12
GO:0043229	intracellular organelle	0.0016934	180	1833	159.714	DRS2, ERP1, YAT1, BNA4, MNN2, HMT1, SLM4, GRS1, TFC1, VMA2, APD1, MSI1, DER1, FTH1, OM14, YBR241C, DUT1, BSD2, CIT2, CDC39, APC11, MDH3, BUG1, COP1, ATG9, SFA1, LYS20, RTN2, FMP45, SNQ2, BAP3, TPS2, HOM2, RTN1, ATP22, ATP17, SHE9, ADE8, DOT1, GUK1, DIG2, VPS60, ITR1, LPP1, GNP1, MIT1, GPA2, YER053C-A, FCY2, HMF1, GPP2, ICL1, BEM2, YRF1-2, BLM10, SWP82, ERG26, ERG4, PDR1, YGL101W, SNF4, MON1, VID3…
GO:0044464	cell part	0.00178468	18	168	9.9802	BAP2, TAT1, HXT3, FIR1, SHO1, FTR1, PTR3, YGR026W, MUP1, HXT1, HXT5, SFK1, INA1, HXT2, FET3, HXT11, ROD1, SPO24
GO:0043232	intracellular non-membrane-bounded organelle	0.00188057	90	723	68.6672	MYO4, RPL19B, STU1, HHT1, NHP6B, BMT2, EHT1, RPS6B, BEM1, REI1, SNF5, YCR087C-A, SLX5, NAT1, USO1, RPL41B, SHS1, RPL4B, HPR1, RVB1, YDR239C, RTT103, RVS167, PUF6, RPS24A, IES5, RAD51, RPS8B, SWI4, SLX8, RAD24, IES1, RPO41, DUG1, CKB1, SLD3, INO80, RPS26A, SKI8, RPS25A, YGR054W, NSR1, YSC84, RPS27B, TMA108, CTK2, BBC1, RPS22A, RPS4A, RPL14A, DEF1, TMA19, TGL1, DRS1, RIX7, STU2, RPS0B, SLX4, TUB4, …
GO:0031902	late endosome membrane	0.00281376	6	16	1.55919	SLM4, MON1, MVB12, SRN2, GTR1, SNX3
GO:0044440	endosomal part	0.00320558	14	65	6.33419	SLM4, VPS60, MON1, MVB12, DID4, VPS24, BET3, SNF7, SRN2, GTR1, ENB1, VPS5, SNX3, VPS4
GO:0000815	ESCRT III complex	0.00340595	3	4	0.389797	DID4, VPS24, SNF7
GO:0044444	cytoplasmic part	0.00436167	134	1278	113.071	DRS2, MYO4, ERP1, YAT1, LSM2, HEK2, BNA4, MNN2, GRS1, VMA2, EHT1, BEM1, DER1, FTH1, OM14, YBR241C, BSD2, CIT2, USO1, MDH3, BUG1, COP1, ATG9, DHH1, SFA1, LYS20, RTN2, FMP45, SHS1, SNQ2, BAP3, TPS2, RTN1, YDR239C, ATP22, ATP17, RVS167, SHE9, ITR1, LPP1, GNP1, GPA2, YER053C-A, FCY2, ICL1, LSM4, BEM2, PAB1, RPO41, DUG1, ERG26, ERG4, PAN2, XRN1, SKI8, TAM41, VOA1, PHB1, NSR1, OPI1, DIA4, VPS29, YSC84,…
GO:0031011	Ino80 complex	0.00451382	4	8	0.779593	RVB1, IES5, IES1, INO80
GO:0034657	GID complex	0.00790058	3	5	0.487246	VID30, FYV10, GID8
GO:0000813	ESCRT I complex	0.00947112	2	2	0.194898	MVB12, SRN2
GO:0031390	Ctf18 RFC-like complex	0.00947112	2	2	0.194898	RFC3, RFC4
GO:0031391	Elg1 RFC-like complex	0.00947112	2	2	0.194898	RFC3, RFC4
GO:0033768	SUMO-targeted ubiquitin ligase complex	0.00947112	2	2	0.194898	SLX5, SLX8
GO:0070692	trimeric positive transcription elongation factor complex b	0.00947112	2	2	0.194898	CTK2, CTK3
GO:0010494	cytoplasmic stress granule	0.0124919	7	27	2.63113	SUP45, DHH1, PAB1, XRN1, NIP1, WHI3, GIS2
GO:0070603	SWI/SNF superfamily-type complex	0.0141353	8	34	3.31327	SNF5, RVB1, IES5, IES1, SWP82, INO80, SNF6, SNF12
GO:0019897	extrinsic component of plasma membrane	0.014667	3	6	0.584695	GPA2, PTR3, PPZ1
GO:0000329	fungal-type vacuole membrane	0.0236033	17	105	10.2322	SLM4, VMA2, FTH1, YBR241C, BSD2, VPS60, ITR1, FCY2, MON1, VOA1, VMA10, VPS35, GTR1, RSN1, KTR1, TPO4, DIP5
GO:0044391	ribosomal subunit	0.0243332	21	138	13.448	RPL19B, RPS6B, REI1, RPL41B, RPL4B, PUF6, RPS24A, RPS8B, RPS26A, RPS25A, YGR054W, RPS27B, RPS22A, RPS4A, RPL14A, RPS0B, RPS1A, ASC1, RPS15, MRPL23, RPS9A
GO:0098805	whole membrane	0.0249068	41	312	30.4041	BNA4, SLM4, VMA2, EHT1, FTH1, OM14, YBR241C, BSD2, USO1, COP1, ATG9, VPS60, ITR1, FCY2, MON1, VOA1, MVB12, PEX21, VMA10, YIL067C, VPS35, JSN1, DID4, GPX1, VPS24, SNF7, SRN2, SEC13, GTR1, RSN1, MIM1, ENB1, VPS5, KTR1, TPO4, SNX3, PEX25, APM1, DIP5, APL4, VPS4
GO:0005663	DNA replication factor C complex	0.0265773	2	3	0.292347	RFC3, RFC4
GO:0005824	outer plaque of spindle pole body	0.0265773	2	3	0.292347	TUB4, CNM67
GO:0030906	retromer complex, inner shell	0.0265773	2	3	0.292347	VPS29, VPS35
GO:0098588	bounding membrane of organelle	0.0334785	61	503	49.0169	ERP1, BNA4, MNN2, SLM4, VMA2, EHT1, DER1, FTH1, OM14, YBR241C, BSD2, USO1, COP1, ATG9, RTN2, RTN1, VPS60, ITR1, LPP1, YER053C-A, FCY2, ERG26, MON1, VOA1, MVB12, PEX21, VMA10, EPT1, YIL067C, SCP160, LCB3, VPS35, JSN1, DID4, GPX1, VPS24, EMC3, BET3, SNF7, ERG3, SRN2, SEC13, SEC72, USA1, ERV41, GTR1, RSN1, MIM1, SHR5, ENB1, VPS5, KTR1, TPO4, SNX3, PEX25, SRP72, APM1, DIP5, APL4, SYT1, VPS4
GO:0032993	protein-DNA complex	0.0351512	6	26	2.53368	HHT1, SLD3, RIF2, POL1, HTZ1, PSF3
GO:0044422	organelle part	0.0398105	182	1705	166.151	DRS2, MYO4, ERP1, YAT1, LSM2, RPL19B, HEK2, STU1, BNA4, HHT1, MNN2, SLM4, GRS1, TFC1, VMA2, BMT2, EHT1, RPS6B, DER1, FTH1, OM14, YBR241C, REI1, SNF5, BSD2, YCR087C-A, APC11, SLX5, USO1, MDH3, RPL41B, COP1, ATG9, RTN2, SHS1, RPL4B, HPR1, RVB1, RTN1, RTT103, ATP22, ATP17, RVS167, SHE9, VPS60, PUF6, ITR1, LPP1, GNP1, YER053C-A, FCY2, HMF1, RPS24A, IES5, RAD51, RPS8B, SWI4, LSM4, SLX8, RAD24, IES1, R…
GO:0005782	peroxisomal matrix	0.0493875	3	9	0.877042	MDH3, GPX1, MLS1
GO:0005885	Arp2/3 protein complex	0.0497486	2	4	0.389797	ARC18, ARC35
GO:0005956	protein kinase CK2 complex	0.0497486	2	4	0.389797	CKB1, CKB2
GO:0030121	AP-1 adaptor complex	0.0497486	2	4	0.389797	APM1, APL4
