# Supplementary material for: Changes of Cell Biochemical States Are Revealed in Protein Homomeric Complex Dynamics
Source: Cell. 2018 Nov 15;175(5):1418–1429.e9. doi: 10.1016/j.cell.2018.09.050 (PMC6242466; doi:10.1016/j.cell.2018.09.050)
Supplement: Table S8. Raw and Processed Data of the ICP-MS Experiment to Determine the Effect of Metformin on the Concentration of Protein-Bound Iron, Related to Figure 5 [file mmc6.xlsx]

## Sheet: raw ICP-MS
		Iron counts per second (raw data)
Sample	Protein.Quantity	Replicate 1	Replicate 2	Replicate 3	Replicate 4	Replicate 5	Replicate 6	Replicate 7	Replicate 8
Control 1	490.6	467547	471141	479322	471322	482187	485545	480211	478276
Control 2	527.7	1.03013e+06	1.04066e+06	1.05603e+06	1.0671e+06	1.06547e+06	1.06946e+06	1.08592e+06	1.07079e+06
Control 3	521.3	1.16483e+06	1.18914e+06	1.17303e+06	1.18701e+06	1.15199e+06	1.20166e+06	1.24884e+06	1.24598e+06
Control 4	481.8	581039	594387	600429	602738	623122	637890	623100	633642
Metformin 1	505.3	252122	254559	252270	255255	255324	254076	259796	258232
Metformin 2	475.8	357909	360563	365785	368946	368264	372826	372842	373969
Metformin 3	434.5	244726	246392	250007	247974	249621	249617	247915	249843
Metformin 4	384.2	197507	199206	199496	201217	202185	205548	205802	205456
		Scandium counts per second (raw data)
Sample		Replicate 1	Replicate 2	Replicate 3	Replicate 4	Replicate 5	Replicate 6	Replicate 7	Replicate 8
Control 1		352331	355124	361139	361178	368602	374823	366988	365812
Control 2		362325	368434	371789	375162	380389	380967	385378	379337
Control 3		367319	375022	369361	364166	357517	374360	387259	374498
Control 4		341556	346192	352113	355037	368058	357673	360796	361384
Metformin 1		379060	373533	381245	372314	379096	377133	383009	384910
Metformin 2		382489	378540	387693	387825	385230	394289	391543	393723
Metformin 3		376126	384374	380374	381987	385306	387040	385526	385647
Metformin 4		346216	352268	360036	351276	353968	361005	359654	353696
		Iron counts per second / Scandium counts per second
Sample		Replicate 1	Replicate 2	Replicate 3	Replicate 4	Replicate 5	Replicate 6	Replicate 7	Replicate 8
Control 1		1.32701	1.32669	1.32725	1.30496	1.30815	1.2954	1.30852	1.30743
Control 2		2.84311	2.82454	2.8404	2.84436	2.80099	2.80723	2.8178	2.8228
Control 3		3.17116	3.17085	3.17584	3.25952	3.22221	3.2099	3.22482	3.32708
Control 4		1.70115	1.71693	1.70521	1.69768	1.693	1.78344	1.72702	1.75338
Metformin 1		0.665124	0.68149	0.661702	0.685591	0.673508	0.673703	0.678303	0.670889
Metformin 2		0.935736	0.95251	0.94349	0.95132	0.955959	0.945566	0.952239	0.949828
Metformin 3		0.650649	0.641023	0.657265	0.64917	0.647852	0.644938	0.643056	0.647854
Metformin 4		0.570473	0.565496	0.5541	0.572817	0.571194	0.569376	0.572222	0.580881
		Iron counts per second / (Scandium counts per second x µg of protein)
Sample		Replicate 1	Replicate 2	Replicate 3	Replicate 4	Replicate 5	Replicate 6	Replicate 7	Replicate 8
Control 1		0.00270487	0.00270422	0.00270536	0.00265992	0.00266643	0.00264043	0.00266718	0.00266497
Control 2		0.00538773	0.00535255	0.00538259	0.00539011	0.00530792	0.00531974	0.00533978	0.00534926
Control 3		0.00608319	0.00608257	0.00609216	0.00625268	0.00618111	0.00615748	0.00618612	0.00638227
Control 4		0.00353083	0.00356357	0.00353926	0.00352361	0.00351391	0.00370163	0.00358451	0.00363922
Metformin 1		0.00131629	0.00134868	0.00130952	0.0013568	0.00133289	0.00133327	0.00134238	0.0013277
Metformin 2		0.00196666	0.00200191	0.00198296	0.00199941	0.00200916	0.00198732	0.00200134	0.00199627
Metformin 3		0.00149747	0.00147531	0.00151269	0.00149406	0.00149103	0.00148432	0.00147999	0.00149103
Metformin 4		0.00148483	0.00147188	0.00144222	0.00149093	0.00148671	0.00148198	0.00148939	0.00151192
